# Supplementary material for: Comparative transcriptome findings reveal the neuroinflammatory network and potential biomarkers to early detection of ischemic stroke
Source: J Biol Eng. 2023 Aug 2;17:50. doi: 10.1186/s13036-023-00362-8 (PMC10398984; doi:10.1186/s13036-023-00362-8)
Supplement: Supplementary file 1 — Additional file 1. [file 13036_2023_362_MOESM1_ESM.xlsx]

## Sheet: DEGs
Gene ID	Gene Symbol	log2fc (MCAO / NC)	Qvalue (MCAO / NC)
300802	Aph1b	-22.69	8.15858e-13
140927	Selenbp1	-9.3724	1.07956e-05
100911814	LOC100911814	-6.52153	5.43257e-06
100910177	LOC100910177	-5.51374	0.000256979
83623	Spag4	-5.39915	8.52616e-07
685351	LOC685351	-5.31769	1.71806e-06
500157	RGD1560028	-5.2875	0.00907089
108349745	LOC108349745	-5.28625	0.0149155
100910780	Chsy3l	-4.96487	0.00178961
287613	Olr1521	-4.86829	0.000220968
100361272	Ankub1	-4.75433	8.47387e-06
100909947	LOC100909947	-4.54354	0.00043195
290818	RGD1562638	-4.46118	0.0259948
303660	Btbd17	-4.45595	7.56272e-107
499322	Fam111a	-4.28699	5.39025e-07
24311	Ddc	-4.18773	1.77203e-23
113892	Nat8f3	-4.10996	2.14629e-60
362675	Tp73	-4.09574	0.00337505
25634	G6pc	-4.06595	0.000738097
25294	Azgp1	-3.93198	0.0125769
289167	Mettl11b	-3.93157	2.93989e-22
79224	Serpind1	-3.86527	0.0247436
287614	Olr1522	-3.86522	0.00904851
306307	Rgr	-3.8607	0.0169387
314615	Prtn3	-3.80892	0.00234839
688126	LOC688126	-3.80734	0.00117731
114020	Nat8f5	-3.80334	9.21248e-20
310257	Samd7	-3.78645	0.0070928
304266	Gbp1	-3.73227	0.000167537
499151	RGD1562492	-3.72547	0.0228331
691138	Spx	-3.72328	5.48821e-05
24391	Gh1	-3.68351	0.049802
292168	Mcoln2	-3.63271	0.00920278
363483	Dmrtc1c1	-3.61488	0.00326055
498316	LOC498316	-3.59261	0.022459
288597	Fkbp6	-3.58702	0.0138343
291582	Slc27a6	-3.50542	0.00587483
83687	Defb1	-3.48039	0.0016609
686140	Fam47e	-3.44126	0.00905527
64628	Hes3	-3.42557	0.00181318
25206	Gucy1b2	-3.42541	0.00636983
365360	Tmc5	-3.41734	6.55981e-11
314438	Degs2	-3.40285	4.70122e-20
290485	Cldn10	-3.40233	4.41246e-15
500237	Nat8f2	-3.40067	0.0209271
286904	Cyp4f4	-3.36843	5.91878e-43
313430	Fam151a	-3.35349	1.3024e-10
288181	Gpr15	-3.32707	1.26674e-09
102552073	LOC102552073	-3.32264	0.022272
298590	Klhdc7a	-3.29233	1.14946e-14
114613	Slc5a5	-3.29116	1.39755e-09
306278	Lrrc18	-3.28901	0.0129264
84403	Gjb6	-3.27066	3.25577e-10
303743	Notum	-3.26622	1.30573e-23
362364	Tril	-3.23306	1.53158e-71
315947	Nme9	-3.20749	0.0183733
29353	Phkg1	-3.20289	5.0741e-06
290032	Eddm3b	-3.15824	0.0388082
116694	Capn9	-3.15506	0.0388082
691770	Ankrd63	-3.15305	5.84889e-38
501036	Plscr5	-3.15237	0.0466367
100363436	Mdfic2	-3.13176	0.00246166
116719	Acacb	-3.12742	3.37226e-27
498440	Myoz1	-3.12258	0.0220549
140656	A1bg	-3.12024	0.0245187
302421	Gdpd2	-3.11645	1.89213e-07
361018	Fam107a	-3.09186	6.03761e-09
24186	Alb	-3.08659	1.811e-11
364688	Sycp2l	-3.08333	0.000363262
365460	Tll2	-3.0742	0.00590509
108351048	LOC108351048	-3.05979	0.00522214
100189544	Nrn1l	-3.03652	7.43616e-06
679818	LOC679818	-3.01909	0.0069556
404894	Olr34	-3.01843	0.00456171
108348827	LOC108348827	-3.01341	1.31235e-13
311559	Bpifa5	-2.95255	0.00392242
498891	Dipk1c	-2.94275	2.85038e-32
294279	Col11a2	-2.94037	1.98747e-72
361424	RGD1309651	-2.92353	1.33484e-14
102552503	LOC102552503	-2.91542	0.0412658
296468	Birc7	-2.90997	4.81397e-07
311548	Ttll9	-2.90079	8.34515e-22
83683	Gpr6	-2.88866	2.22006e-07
25645	Adrb3	-2.88123	0.00187018
292381	Lix1	-2.86915	6.79369e-29
290467	Slitrk6	-2.85269	1.96617e-05
499520	Shisal2b	-2.84541	0.00645387
29509	Slc22a6	-2.83682	6.90616e-05
24450	Hmgcs2	-2.83605	9.8027e-06
680409	Prodh1	-2.82555	8.14575e-31
102554393	Adamts13	-2.82544	0.00211481
24250	Cbs	-2.82513	1.83289e-07
171163	Slc6a13	-2.79971	0.000470687
83783	Sult1a1	-2.79907	2.93298e-08
307900	Kcng4	-2.7921	9.48926e-19
312896	Trpa1	-2.79154	0.0158115
299637	Tle6	-2.78961	0.000448076
681896	Slc25a18	-2.7772	6.32443e-09
246245	Fmo2	-2.76348	3.49921e-08
685868	Otogl	-2.74996	0.0407923
311425	Adam33	-2.74039	3.23964e-07
499422	Gstt3	-2.73537	4.56608e-32
405906	Olr61	-2.72915	0.0142998
25571	Ttpa	-2.71957	1.11582e-34
689537	Calr4	-2.70113	3.38458e-06
296259	Acss1	-2.65791	5.15667e-23
298567	Cela3b	-2.64381	0.00112875
100362908	Cfap92	-2.6423	2.48695e-05
293854	Srpk3	-2.64131	1.89029e-22
59115	Ninj2	-2.63932	2.23356e-18
113902	Ces1d	-2.63026	0.0023886
171291	Kif6	-2.62734	3.05993e-05
362035	Ndst4	-2.62134	0.0132615
316526	Wnt6	-2.60418	1.63569e-06
303056	Atp10b	-2.59826	1.4335e-05
689081	LOC689081	-2.5886	0.00173726
288026	Atp13a4	-2.58516	3.94576e-13
305081	Cd34	-2.5712	2.19571e-52
405353	Olr1108	-2.56961	0.00334207
414788	RT1-T24-3	-2.5685	1.68689e-15
81526	Ccn3	-2.56354	8.09904e-70
307096	Akr1c19	-2.55769	4.34604e-09
171352	Cyp3a9	-2.55015	1.07745e-06
316559	Slc19a3	-2.53568	1.05246e-08
498608	Yjefn3	-2.52621	1.87978e-15
56266	Cyp4f1	-2.51866	1.80333e-16
29252	Gzmm	-2.5142	5.35478e-13
252854	Slc5a11	-2.49735	1.15348e-10
296925	Aass	-2.49085	3.7083e-09
500992	Nxpe1	-2.48792	2.96427e-20
100910284	LOC100910284	-2.48228	4.06996e-34
24465	Hprt1	-2.48132	0.0181965
316201	Daam2	-2.47788	1.3545e-90
100362109	LOC100362109	-2.47663	0.000727999
84511	Slco1c1	-2.47057	1.86836e-08
303215	Fbxw10	-2.45464	3.02e-07
684327	LOC684327	-2.43827	2.68498e-43
298320	RGD1561445	-2.43776	1.8558e-07
170816	Olr59	-2.42507	5.60169e-45
100363074	Acot11	-2.42391	8.27225e-14
266767	Slc17a8	-2.41794	6.84414e-07
103690120	LOC103690120	-2.40245	0.000941987
494199	Oas1f	-2.38237	0.0143009
24255	Cftr	-2.3819	3.57213e-15
312115	Col28a1	-2.36794	7.13499e-12
79213	Slc6a11	-2.36126	2.18491e-32
303786	Aifm3	-2.36	2.84535e-32
500724	Lbhd2	-2.34945	0.0142415
29458	Neurod1	-2.34639	4.44411e-16
295619	Ermn	-2.34293	4.86565e-12
25274	Tst	-2.34292	1.51625e-26
680130	Timp4	-2.33802	3.71174e-29
83506	Camkk2	-2.33431	1.19144e-28
83500	Slc22a8	-2.32822	0.00141769
294806	C1qtnf3	-2.31652	0.00149099
79225	Hes5	-2.30542	3.79407e-05
171564	Pbld1	-2.30327	5.79771e-11
364823	Klhl14	-2.30084	0.00567724
684425	Adssl1	-2.27937	2.87714e-08
302392	Magee2	-2.27901	2.01647e-07
302536	RGD1561661	-2.27422	0.0140046
103692804	LOC103692804	-2.26671	0.00594992
366270	Edn3	-2.26603	0.000231565
114593	Nppc	-2.25989	1.83063e-09
79216	Gdf10	-2.25874	5.57223e-11
287357	Wnt9a	-2.25715	3.90642e-13
100362915	Zfp648	-2.25405	2.44841e-06
24837	Tnnt2	-2.25087	2.79702e-06
266998	Slc13a5	-2.24957	8.06163e-12
501110	Gsta6	-2.2489	9.5603e-20
245961	Dmgdh	-2.23532	1.70612e-06
302666	Asb11	-2.23523	0.000146805
686084	LOC686084	-2.23344	0.00853757
24309	Dbp	-2.22916	2.78481e-32
688839	LOC688839	-2.2244	0.000372338
316616	Iqca1	-2.21931	7.46847e-06
306081	Pcdh20	-2.21802	6.93908e-146
680102	Mab21l2	-2.21603	0.0197861
64507	Fmod	-2.21558	3.31783e-05
29331	Hapln1	-2.21452	3.88439e-75
171158	Gpha2	-2.21295	0.0067768
114518	Slc7a10	-2.19585	8.92576e-11
85497	Klf15	-2.19548	4.69649e-17
303856	Atp13a5	-2.19338	1.20337e-15
681021	Paqr6	-2.19157	2.65636e-16
24808	Tacr3	-2.18704	9.71679e-19
140473	Ackr2	-2.18608	1.18453e-21
100359662	Ankdd1b	-2.18349	7.34547e-05
114097	Ltc4s	-2.18206	2.45183e-16
59302	Bmp15	-2.17562	0.000602715
25421	Crybb1	-2.17417	0.00316328
288478	Rsph10b	-2.17357	4.8347e-15
64555	Spef2	-2.16566	7.16999e-05
296610	Spaca9	-2.16157	0.00422662
499282	Cfap46	-2.15827	3.62307e-05
315761	Cilp	-2.15765	0.00144143
170698	Slco1a4	-2.15519	2.97894e-10
100910087	Adam21	-2.1541	0.00234405
102547039	LOC102547039	-2.14655	0.0175813
497757	Gucy1a1	-2.14609	5.23338e-17
117130	Grifin	-2.13869	0.0266377
450231	Krt42	-2.13423	0.00338199
24416	Grm3	-2.13056	5.33567e-26
60357	Prom1	-2.12094	1.18784e-44
299599	Theg	-2.12067	0.00878599
685900	Enthd1	-2.11774	3.99056e-11
361757	Opalin	-2.11013	5.73245e-15
301650	Cntnap5b	-2.10796	2.33363e-23
361637	Acsm5	-2.10573	0.0109679
361839	Ctnna3	-2.10257	3.35436e-09
315806	Prtg	-2.10169	0.0112709
100912012	Clec3b	-2.10123	0.000404399
63848	Fxyd7	-2.09559	1.41753e-41
292077	Sult5a1	-2.09116	8.31902e-07
114491	Cited4	-2.08877	1.86676e-08
89826	Rpe65	-2.08696	0.00158444
108351875	LOC108351875	-2.07043	0.0245086
81508	Bhmt	-2.06165	6.50854e-17
301073	Hhatl	-2.05887	1.99427e-18
315162	Mei1	-2.05677	3.0436e-11
361060	Ebf2	-2.05435	0.0250975
64345	Hif3a	-2.0528	4.68987e-05
363930	Selplg	-2.05173	7.83215e-47
100911669	P3r3urf	-2.04573	0.00867543
100912292	Enho	-2.03417	2.00242e-33
66018	Pdgfd	-2.03391	1.11681e-05
317218	Itm2a	-2.03358	5.86473e-19
192270	Plpp3	-2.03304	3.97185e-48
680551	Apoc4	-2.03186	0.00678731
498392	Cytl1	-2.02667	0.00152883
314981	Col14a1	-2.02571	0.000409594
306956	Btn1a1	-2.02514	0.00443313
83575	Cpz	-2.0184	8.45265e-05
500324	Cracr2a	-2.01749	4.54961e-19
84356	Abcd2	-2.00742	1.80466e-59
791259	Ca14	-2.00643	3.8998e-23
116568	Ggt1	-2.00053	3.56414e-05
445271	Jph4	-1.9974	5.0643e-39
362732	Agmo	-1.99556	9.4206e-07
266608	Fzd9	-1.99225	1.74584e-31
24179	Agt	-1.99211	9.47349e-17
685440	Nek5	-1.9919	3.47883e-05
25263	Mal	-1.98954	8.00763e-13
252959	Dnah12	-1.98941	2.91845e-05
288289	Chodl	-1.98256	0.0131557
767613	Gpr17	-1.98009	2.41635e-17
316009	Plxnb1	-1.97786	2.43484e-37
362474	Adhfe1	-1.97679	1.22871e-12
691485	LOC691485	-1.97632	0.0218262
24208	Ar	-1.97302	2.54258e-13
363231	Rftn2	-1.96655	5.15571e-45
685513	Gng14	-1.96501	0.000959531
304301	Mmd2	-1.96	1.9261e-76
689479	LOC689479	-1.95948	0.0187627
64392	Aldh1l1	-1.95599	4.04638e-08
690286	Hlf	-1.95494	4.11394e-18
301887	Cdh12	-1.95374	1.00458e-52
116463	Akr1b7	-1.95373	0.00626982
84573	Otof	-1.95288	8.51889e-20
100364350	Nwd1	-1.94965	5.21243e-33
64803	P2ry12	-1.94671	2.18941e-14
50693	Itih3	-1.94587	7.78055e-20
312912	Prex2	-1.93226	3.76794e-35
288484	Grid2ip	-1.93162	1.09088e-09
64544	B3gat2	-1.93114	1.0467e-26
313484	Dmrtb1	-1.93003	7.53821e-05
301521	Cfap65	-1.92924	0.00772848
304823	Igfn1	-1.92891	0.00608902
102549803	Nat8f4	-1.92397	5.05325e-28
25256	Fmo1	-1.92092	1.17983e-10
292843	Siglec5	-1.91813	6.19867e-07
498115	Ccdc188	-1.91482	3.22636e-06
29169	Vtn	-1.91138	3.53915e-20
114495	Map2k6	-1.90779	6.50967e-18
102551241	LOC102551241	-1.90336	0.00544434
29232	Clcn2	-1.90146	2.12139e-78
297832	Cntnap5a	-1.90072	0.00584427
311337	Ltk	-1.90033	6.75853e-24
108350563	Fam180b	-1.89991	3.62989e-17
25147	Cyp19a1	-1.89951	0.00134839
64846	Slc13a3	-1.89861	1.64365e-05
313755	Mmel1	-1.89822	5.33674e-11
287819	Ush1g	-1.8937	3.01242e-07
296091	Pla2g4e	-1.89111	1.17717e-16
29347	Faahl	-1.88605	1.62614e-43
79222	Gucy2d	-1.88267	0.00427933
364605	Sgcz	-1.88135	0.0197191
100910839	Luzp2	-1.88052	2.43587e-28
361348	Mro	-1.87411	7.86967e-46
366360	Myorg	-1.87036	4.46564e-58
29557	Myh7	-1.86958	5.50561e-12
54248	Dgkb	-1.86943	4.0561e-12
54232	Ca3	-1.86669	0.0308214
102554323	LOC102554323	-1.86665	3.35723e-05
103690047	NEWGENE_1308624	-1.86629	6.58358e-05
292949	Perp	-1.86422	1.2677e-09
307056	Anlnl1	-1.864	1.45668e-06
687105	Arhgef16	-1.8603	0.000802566
100911190	LOC100911190	-1.86005	0.0208438
103690884	LOC103690884	-1.85998	0.000101649
60393	Sult1d1	-1.85374	0.000188997
498257	Fam163a	-1.84831	4.37193e-15
314614	Plppr3	-1.84642	1.52701e-19
291130	Dcdc2	-1.84586	9.04487e-08
24212	Atp1a2	-1.8453	3.67137e-22
100362555	Sptssb	-1.83931	2.47039e-20
310444	P2ry13	-1.83468	1.84945e-08
29209	Casq2	-1.8278	0.0246205
362801	Garem2	-1.82652	5.77065e-20
29533	Pxmp2	-1.82434	2.0825e-08
290214	Cmtm5	-1.82393	5.03941e-33
108348101	LOC108348101	-1.8181	8.12775e-22
680883	Lrtm2	-1.81741	3.6941e-28
311862	Lamc3	-1.81697	6.72958e-18
303965	Myh15	-1.81171	0.00204696
313785	Icam5	-1.81133	1.25965e-91
317204	Pcdh11x	-1.81071	5.31343e-13
500925	Ccdc184	-1.80889	1.69872e-53
311252	Pamr1	-1.80706	4.77044e-30
361105	Plac9	-1.80101	0.000732371
84030	Chn1	-1.80007	2.66617e-87
313756	Plch2	-1.79925	5.73603e-37
287747	Spata32	-1.79888	6.44421e-05
24648	Serpina1	-1.79822	0.000350067
691478	Cpne6	-1.79405	1.8411e-43
103693812	LOC103693812	-1.79375	0.0287206
689936	Hcar1	-1.79323	0.00149636
685136	Spint3	-1.79173	0.000117199
25400	Camk2a	-1.79039	8.10631e-35
362712	Drc1	-1.78594	1.80766e-29
688340	LOC688340	-1.78584	0.000971403
24483	Igf2	-1.78114	0.00155879
502715	Lrrc17	-1.78097	9.05844e-12
29204	Neu2	-1.7809	6.36784e-26
680317	Endou	-1.77851	0.00648321
103690962	LOC103690962	-1.7783	0.0238991
293820	Psat1	-1.77727	2.05437e-39
294380	Lrrtm3	-1.77587	3.34793e-79
60377	Lin7b	-1.77013	1.05968e-26
689065	LOC689065	-1.76495	2.32371e-05
500364	Sspn	-1.76376	1.28737e-23
108351076	LOC108351076	-1.76324	0.0316149
289007	Thsd7b	-1.76308	2.33487e-14
303639	Abca6	-1.76203	0.0208157
305235	Art3	-1.76027	1.70926e-17
108348061	LOC108348061	-1.75983	8.74856e-10
361964	Zbbx	-1.75957	2.74539e-07
291936	Hhip	-1.75459	2.83317e-07
293140	Olr35	-1.75409	0.00398182
310201	Cmbl	-1.75407	1.36307e-08
85309	Folh1	-1.74987	1.41092e-16
294119	Moxd1	-1.74897	1.01737e-15
29660	Pnck	-1.747	1.80852e-74
364148	Kctd8	-1.74665	3.93966e-23
316642	Neu4	-1.74571	1.17232e-14
102554501	LOC102554501	-1.74332	0.0251123
315306	Mettl7a	-1.74288	4.357e-35
286918	Mx2	-1.73851	2.37603e-07
60663	Insrr	-1.73755	0.0112491
306013	Lgi3	-1.73676	1.23065e-48
304827	Kcnt2	-1.73412	2.52269e-20
315263	Adamts20	-1.73375	3.51143e-26
500686	Ccdc177	-1.72874	1.34443e-10
295458	Bdh2	-1.72853	0.000146181
84050	Enpp2	-1.72841	8.09666e-20
313375	Cyp2j3	-1.72639	9.88633e-07
363031	Anln	-1.72399	1.79443e-17
108348160	NEWGENE_2134	-1.72324	1.35298e-05
500531	Armh1	-1.72244	0.0281547
140589	Gli1	-1.72006	2.49318e-05
499113	Selenov	-1.71935	0.0453159
500853	Rgs22	-1.71817	0.000171778
364837	Gypc	-1.71481	0.00220428
290639	Fcho1	-1.71464	1.05425e-40
81676	Hnmt	-1.71407	1.36758e-09
361714	Rasgrp2	-1.71036	4.83849e-15
59300	Nat8f1	-1.70715	6.24486e-06
311496	Cfap61	-1.70672	2.31714e-17
29689	Gabrd	-1.7061	1.83646e-24
54231	Car2	-1.70587	2.53538e-13
252919	Slc38a3	-1.70483	8.44776e-114
688778	LOC688778	-1.70431	0.000173987
361621	Olfml1	-1.70088	3.60717e-06
54286	Prkg1	-1.70036	1.0105e-05
311184	C1qtnf4	-1.69617	1.45705e-62
24701	Pygm	-1.69349	1.41214e-08
25050	Camk4	-1.69296	2.78133e-19
246767	Cyp4x1	-1.69156	3.6931e-28
314904	Arhgef25	-1.69118	2.16393e-21
312688	Usp18	-1.68918	3.93087e-06
60577	Slc15a2	-1.68909	5.35976e-45
289369	Ush2a	-1.68487	1.27897e-10
100910088	LOC100910088	-1.68192	1.66375e-30
689499	Stum	-1.67961	1.3472e-15
140693	Plcd4	-1.67772	4.11286e-16
293840	Pnma3	-1.6762	6.77433e-18
83717	Omd	-1.67244	0.00469308
312113	Stard8	-1.67015	7.67349e-21
117549	Gpr37	-1.6682	8.6127e-15
499583	Naaladl2	-1.66709	7.65781e-12
363225	Ecrg4	-1.66438	0.000171161
192281	Oas1a	-1.66248	3.87948e-05
362584	Col9a2	-1.66001	7.66025e-21
25311	Dcc	-1.65747	2.43702e-07
117025	Rhbdl1	-1.65599	6.16577e-39
293624	Irf7	-1.65561	9.56466e-05
362238	Dusp15	-1.6544	3.01085e-22
317196	Klhl4	-1.65252	1.95271e-05
24411	Grin2c	-1.65164	3.21991e-17
29383	Fah	-1.65089	1.04306e-28
100911682	Actl10	-1.65056	1.61529e-05
681849	Mlip	-1.65003	8.65661e-57
312166	Cadps2	-1.64768	2.91127e-56
312382	Abcg2	-1.64669	5.64903e-09
317435	Shroom2	-1.64617	2.72812e-44
171131	Chrnb3	-1.64472	0.0122889
303287	Fbxo39	-1.64369	0.00257642
25476	Lgals9	-1.64238	1.75347e-09
689561	LOC689561	-1.63886	0.019445
315564	Robo3	-1.63819	7.09072e-14
304725	LOC304725	-1.63801	1.92866e-07
103693838	NEWGENE_621802	-1.63729	5.24556e-12
94341	Kcnj13	-1.63675	0.00435859
288529	Gjc3	-1.63651	1.79007e-10
100912336	LOC100912336	-1.63539	0.0437623
500917	Odf3b	-1.6353	2.92643e-06
280670	Lzts3	-1.63425	1.89075e-78
691835	Kctd4	-1.62903	1.09398e-28
24558	Mog	-1.62659	5.34242e-18
29708	Gabra6	-1.62455	0.0254988
25702	Pnlip	-1.6245	6.21594e-07
360638	Adam11	-1.62427	1.79571e-50
108348336	LOC108348336	-1.62427	2.93439e-05
25706	Cckbr	-1.62343	9.03718e-15
50555	Ugt8	-1.62313	1.81145e-09
100911796	LOC100911796	-1.6192	7.57229e-06
25393	Bcan	-1.61722	5.86067e-26
303659	Kif19	-1.61396	9.85979e-09
305025	Tp53bp2	-1.61143	1.10483e-67
103690106	LOC103690106	-1.60933	1.5589e-06
311613	L3mbtl1	-1.60668	2.78831e-09
100270669	Riiad1	-1.6051	9.6107e-07
685202	Efcc1	-1.60483	2.7824e-06
246775	Tnfsf10	-1.60368	0.000359579
690468	LOC690468	-1.60259	3.57229e-09
252939	Gpr37l1	-1.60249	8.21564e-50
503194	Glb1l2	-1.60093	0.0113128
24616	Pah	-1.59788	6.87334e-09
287472	Tlcd1	-1.59468	3.25646e-23
365748	Bhlhe22	-1.59304	6.06165e-20
685612	Col26a1	-1.59283	2.72748e-05
170926	Cysltr2	-1.59124	2.89283e-05
316482	Crispld1	-1.59082	3.41102e-16
58924	Fut2	-1.58438	0.00019711
140724	Cacng3	-1.58162	2.45428e-23
306460	Enpp6	-1.58099	1.60384e-05
316219	Trerf1	-1.58043	2.06482e-21
79212	Slc6a1	-1.57991	6.25196e-79
296358	Matn4	-1.57382	4.34332e-05
362551	Raver2	-1.57362	8.90269e-21
498528	Shisa2	-1.57228	0.000219732
498386	Cc2d2a	-1.57108	6.00814e-15
300517	Hepacam	-1.56776	3.30259e-20
314800	Acss3	-1.56764	8.11127e-07
25229	Chrm1	-1.56347	8.79681e-47
60567	Syt10	-1.55856	6.25791e-11
302378	Lpar4	-1.55692	0.000427694
54349	Aox1	-1.55656	0.00247356
298504	Mfsd2a	-1.55655	7.0826e-06
156873	Kcnk15	-1.55422	0.0336006
684979	Hs3st6	-1.55349	0.00104172
367160	Cpne4	-1.55144	1.74715e-10
24191	Aldoc	-1.54989	6.70675e-25
81869	Gstm7	-1.54703	2.59833e-35
308588	Ca11	-1.5463	2.48566e-43
58971	Fxyd1	-1.54246	1.80108e-14
24188	Aldh1a1	-1.54084	3.96881e-12
498967	RGD1559896	-1.54065	1.09513e-66
114104	Asah2	-1.53817	9.74769e-17
360646	Limd2	-1.53704	1.0254e-28
309859	Scml4	-1.53692	0.000193225
291015	Ogn	-1.53562	0.00598827
100147704	Usp43	-1.53494	6.438e-09
24175	Adra2c	-1.53394	6.50072e-12
497903	Sowaha	-1.53287	5.07831e-38
362910	Samd12	-1.53255	2.10571e-05
287437	Tnfsf13	-1.53198	1.35196e-07
290348	Synb	-1.53113	2.94453e-09
286965	Abra	-1.52946	0.032686
29556	Myh6	-1.52912	0.000379486
364653	Wdr17	-1.52849	3.79729e-26
500986	Pdzd3	-1.52766	1.31112e-05
81656	Dpyd	-1.52751	1.65761e-08
117024	Crym	-1.52743	2.04903e-17
100362255	Adgrv1	-1.52738	3.24897e-12
314942	Csmd3	-1.52069	1.48473e-07
25260	Gstt1	-1.51922	6.441e-08
171026	Akap5	-1.51907	1.03712e-26
64458	Scrg1	-1.51717	3.41751e-17
116489	Kcnk4	-1.51573	1.22679e-50
310327	Qrfpr	-1.51045	0.00169812
304667	Rtbdn	-1.51003	6.36684e-14
81811	Thpo	-1.50969	4.82594e-21
310418	Frem2	-1.5091	2.22358e-09
100360856	LOC100360856	-1.50778	5.53034e-08
192189	Syt17	-1.50736	7.41694e-14
296866	Gpr165	-1.50698	1.87596e-13
116777	Cdh3	-1.50662	0.00196871
24772	Cxcl12	-1.50521	7.86106e-48
361327	Prr16	-1.49876	2.39951e-08
81821	Dgkz	-1.49763	2.91498e-15
499302	Gal3st3	-1.49742	3.97453e-30
365389	Lrrc56	-1.49609	1.38281e-13
103690896	LOC103690896	-1.49097	0.0482192
688800	Aldh3b2	-1.48922	0.000263085
60450	Matk	-1.4849	6.93427e-46
29707	Gabra5	-1.48467	4.98054e-11
116831	Fxyd3	-1.48431	0.0164127
50676	Slc6a12	-1.48429	0.014724
294019	Calhm2	-1.48194	1.04943e-13
317598	Mcf2	-1.48013	3.84274e-07
361954	Veph1	-1.47752	0.0120994
296090	Sptbn5	-1.47738	1.02072e-11
29628	Gria3	-1.47505	3.01488e-42
100361655	LOC100361655	-1.47158	0.000234575
311462	Btbd3	-1.47141	1.18922e-52
501096	Treml1	-1.47102	0.0121635
100911216	LOC100911216	-1.47088	1.53605e-09
687064	Col25a1	-1.46896	2.42815e-08
116459	Serpini1	-1.46464	5.7592e-21
311562	Necab3	-1.464	1.03551e-27
24785	Slc9a4	-1.46385	4.66668e-05
29718	Kcnj10	-1.46291	7.0634e-10
300796	Snx22	-1.46169	0.00365664
313574	Nt5c1a	-1.46146	2.43658e-26
296469	Nkain4	-1.46011	4.69764e-15
308632	Hebp2	-1.45983	0.000288074
316090	Gask1a	-1.45965	3.41785e-05
296369	Tnnc2	-1.45816	8.32112e-08
140447	Slc8a2	-1.4578	2.35891e-25
295528	Erich3	-1.45722	2.12348e-18
116486	Sec14l2	-1.45501	1.35442e-28
246776	Filip1	-1.45435	1.32806e-14
687758	Pip5kl1	-1.45417	6.22866e-06
501125	Fam178b	-1.45053	0.0131923
59326	Rapgef3	-1.44862	2.51642e-16
313575	Heyl	-1.44796	5.38045e-26
295382	Ntng1	-1.44704	7.18475e-08
65036	Bche	-1.44667	3.34109e-05
25083	Adra2a	-1.44602	6.37809e-25
300913	Il1rapl2	-1.44601	4.53277e-05
310250	Zfhx4	-1.44594	1.15012e-10
304379	Zan	-1.44542	0.00501474
501061	Tmie	-1.44455	4.30705e-06
59323	Erbb4	-1.44445	0.000387759
311051	Ccdc148	-1.4435	1.7696e-05
81677	Itpka	-1.44347	6.9361e-15
102556148	LOC102556148	-1.44164	1.0288e-05
60398	Fhit	-1.44094	0.000115202
94172	Slc27a1	-1.43946	9.86359e-36
24409	Grin2a	-1.43876	0.000695725
302993	Sox8	-1.43875	8.8922e-14
266805	Has3	-1.43831	2.03477e-07
290308	Dleu7	-1.43826	3.4521e-12
103694491	LOC103694491	-1.43815	3.09564e-22
29588	Pou3f2	-1.43812	1.29768e-22
103693051	LOC103693051	-1.43768	0.00847472
290877	Tmem255b	-1.43663	1.32631e-07
59320	Adcy10	-1.43644	0.000703678
295144	Rxfp1	-1.43153	0.00125859
688540	Mast3	-1.43013	5.1228e-38
313917	Abhd1	-1.4288	2.44034e-19
687001	Hdac9	-1.42847	1.51231e-09
29531	Hpd	-1.42819	0.0106033
108351885	LOC108351885	-1.42671	1.43958e-14
103693780	LOC103693780	-1.4252	0.00275399
414784	RT1-T24-4	-1.42403	3.67999e-09
362733	Etv1	-1.42377	2.76419e-66
689093	Upk2	-1.4228	0.00156674
685433	Evi2a	-1.42116	5.04787e-07
691246	Rnf207	-1.42004	6.67725e-10
315962	Ky	-1.41948	0.0176011
683713	Gal3st1	-1.41714	2.15364e-07
171522	Cyp2d4	-1.41698	3.88524e-11
315820	Myo5c	-1.41688	0.000106559
24530	Lcat	-1.41566	1.18017e-08
103691527	LOC103691527	-1.41502	1.03976e-05
293049	Rlbp1	-1.41377	5.76744e-20
24916	Rnf112	-1.41348	6.38409e-19
289633	Nwd2	-1.41198	1.24448e-36
541589	Kyat3	-1.40991	7.45818e-14
296149	Sirpb3	-1.40987	0.0333992
29733	S1pr1	-1.40915	2.15921e-17
306327	Tmem38a	-1.40796	1.80556e-40
360816	Sdsl	-1.40625	1.06043e-11
309108	Lmntd2	-1.40474	0.00913263
26760	Akr7a3	-1.4039	0.000461036
679600	Xaf1	-1.40337	2.01619e-07
500137	Neurod6	-1.40222	8.73248e-07
360272	Slit2	-1.40056	1.42325e-29
690333	Sertm1	-1.39965	2.72336e-08
688283	Afmid	-1.39592	3.21172e-14
29482	Slc1a2	-1.3956	1.98067e-30
287606	Septin4	-1.3952	1.29841e-20
498034	Fn3k	-1.39346	1.36019e-32
303920	Cfap91	-1.39185	1.10449e-08
311833	Ak8	-1.39056	0.000848514
315741	Paqr5	-1.38918	3.51399e-05
24392	Gja1	-1.38861	9.39913e-23
59327	Twist2	-1.38851	0.00128392
85382	Ngb	-1.38838	1.25358e-05
683753	Prr32	-1.38805	0.00556089
117108	B3gat1	-1.38753	2.01375e-21
66012	Gucy1a2	-1.38753	4.01819e-05
366568	Slc30a3	-1.38744	1.00974e-29
84484	Slc4a4	-1.38598	1.79491e-33
363081	Igdcc4	-1.38348	1.91612e-22
288626	Mmp17	-1.38255	8.01213e-10
64356	Nrgn	-1.38199	2.33395e-33
292947	Arfgef3	-1.38051	0.000434209
29751	Sema3a	-1.37917	4.77877e-18
312652	Plxnd1	-1.37848	2.84449e-11
79011	Camkv	-1.37676	2.97912e-61
501033	Minar1	-1.37633	6.48535e-07
84488	Fgf13	-1.37626	9.44599e-20
684028	Cryga	-1.37524	1.51458e-11
102553088	LOC102553088	-1.37443	1.87778e-06
25154	Pgr	-1.37442	4.68393e-11
306504	Trmt9b	-1.37153	1.87347e-12
361669	Tcerg1l	-1.37074	2.32916e-11
679805	Mei4	-1.37	0.00179197
25187	Htr2c	-1.36864	0.000330813
361253	Sugct	-1.36818	0.000393222
117275	Chrd	-1.3675	1.60758e-14
362506	Ccl19	-1.36738	0.0150045
298496	Kcnq4	-1.36607	3.42497e-11
303070	Nipal4	-1.36401	2.53713e-07
100912216	Prcd	-1.36329	0.000173498
64672	Pln	-1.36319	3.85752e-05
24260	Chrm3	-1.36157	3.32574e-31
311134	Ccdc141	-1.36152	7.83891e-09
308586	Sec1	-1.36093	0.000158194
309407	Trpm3	-1.3607	8.9937e-16
313436	Zcchc12	-1.35979	9.83996e-21
297332	Thnsl2	-1.35946	1.0921e-08
171373	Slc12a5	-1.35942	4.16111e-120
60564	Syt9	-1.35899	0.00145044
25633	Dnase1	-1.35875	0.0181149
25257	Gamt	-1.35855	1.22014e-19
289094	Hmcn1	-1.3565	5.35222e-05
24590	Mme	-1.35648	3.31426e-09
308857	Dnajb13	-1.35643	0.000179489
362284	Phactr3	-1.35564	8.19485e-66
81642	Abcc6	-1.35504	1.79309e-07
309288	Rorb	-1.35429	8.65008e-13
170913	Abcb1a	-1.35387	1.41696e-49
296972	Akr1b10	-1.35222	2.31345e-14
315762	Rasl12	-1.35125	3.43273e-06
261737	Sfxn5	-1.3512	5.3441e-18
304816	Lmod1	-1.35078	6.8371e-05
446170	Dear	-1.34955	0.0366996
298524	Dnali1	-1.3445	0.00659196
690599	Mxra7	-1.34322	1.75909e-12
302424	Eda	-1.34241	4.51306e-08
113912	Rtn4r	-1.34235	2.35051e-30
498270	Ccdc190	-1.3408	0.0146956
171408	Dcxr	-1.33971	3.40853e-10
499263	Gsg1l	-1.33899	6.16159e-11
303796	Zdhhc8	-1.33731	7.56886e-33
108349907	LOC108349907	-1.33544	0.0111993
500442	Dnai1	-1.33538	9.12072e-05
303828	Etv5	-1.33324	1.7413e-11
296145	Fbln7	-1.33295	0.0142267
689978	Nrsn2	-1.33235	8.2145e-19
252878	Tnfsf15	-1.32954	0.0032249
108351580	LOC108351580	-1.3274	0.0206046
306439	Gpm6a	-1.32696	1.2045e-42
290571	Zfp488	-1.32559	1.0245e-06
246217	Ngef	-1.325	7.63228e-88
501023	Gfral	-1.32394	0.00825724
287989	Ephb3	-1.31806	9.39214e-18
89808	Cx3cl1	-1.31623	1.47481e-39
309280	Plxna3	-1.31419	2.76505e-19
116649	Kcnj4	-1.31178	5.28786e-29
501164	Cdk5r2	-1.31138	9.72965e-21
297846	Cntnap5c	-1.31134	1.22068e-07
29627	Gria2	-1.30887	2.78965e-48
102553495	LOC102553495	-1.30716	2.80468e-11
114513	Rasgrf2	-1.3019	4.03709e-18
100909793	Smim18	-1.30185	2.09912e-06
78968	Srebf1	-1.30183	1.11489e-37
24163	Acr	-1.29999	0.0445677
361705	Cnih2	-1.29936	1.47974e-29
246075	Prlhr	-1.29849	0.0170298
25037	Mobp	-1.29845	1.22654e-07
27256	Cntn6	-1.29804	7.8357e-11
292017	Hydin	-1.29802	0.000614174
363206	Tmem14a	-1.29689	0.000301861
305150	Hsd17b13	-1.29563	0.000155317
25204	Pcsk1	-1.29494	1.04551e-05
24214	Atp1b2	-1.29459	6.17401e-14
498728	Elovl2	-1.29282	9.92504e-15
303744	Myadml2	-1.29204	5.80792e-08
25652	Ptgfr	-1.29104	0.0162748
363457	Col4a5	-1.29075	1.41044e-08
686091	Ccdc13	-1.2906	8.65645e-07
114032	Kcnh4	-1.28922	9.99759e-21
298301	Mroh7	-1.28885	0.0157425
361228	Adtrp	-1.28834	0.00130222
307393	Sh3tc2	-1.28825	0.0188149
311361	Wdr76	-1.28742	4.43515e-10
499010	Syne1	-1.28718	8.24191e-41
680404	C1ql3	-1.28585	6.59663e-09
362860	Appl2	-1.28524	1.42701e-16
103694863	LOC103694863	-1.28251	1.92853e-22
361244	RGD1307443	-1.28245	9.30143e-09
450224	Omg	-1.28145	1.14061e-41
108351600	LOC108351600	-1.28095	1.18607e-09
305351	Klhl5	-1.28063	9.809e-54
29735	Slc16a7	-1.28058	2.00016e-13
501005	Cplx3	-1.28004	0.000402322
303653	Cdc42ep4	-1.27999	1.88415e-36
362789	Zfyve21	-1.27902	7.15689e-20
140635	Flt3	-1.27843	5.55423e-10
305350	RGD1565119	-1.27769	0.000879876
683163	Tnfsf8	-1.27741	0.00468194
108351878	LOC108351878	-1.27536	0.0209592
290381	Vwa8	-1.2752	8.67338e-31
362708	Trim54	-1.2747	2.21906e-09
24907	Dmd	-1.27405	4.54696e-36
316531	Tuba4a	-1.27395	4.04959e-37
299759	Lrriq1	-1.27337	0.00234405
300889	Ankrd34c	-1.2732	5.37156e-15
681913	Gstz1	-1.27305	4.91674e-30
287899	Adamts2	-1.27245	3.61082e-07
81670	Gpt	-1.27225	6.21737e-29
307859	Chst5	-1.27184	0.000171052
306157	Gpc5	-1.2711	2.02941e-15
84394	Dcx	-1.27092	1.14576e-15
366631	Ttc6	-1.27085	9.96874e-06
295283	Ankrd34a	-1.26985	6.84731e-46
288751	Lrrc43	-1.26694	0.0174725
361834	Cabcoco1	-1.26646	3.32282e-10
60326	Kcnv1	-1.26575	9.03079e-10
366189	Tgm3	-1.26562	0.0322702
301007	Wdr6	-1.2655	9.09667e-23
25451	Gabrb2	-1.26183	5.0296e-31
296313	Myl9	-1.26174	7.4984e-07
117251	Dnah9	-1.26058	4.02062e-13
361481	Prr18	-1.25891	1.2145e-11
497798	Lmo3	-1.25717	7.14226e-17
310655	Cgn	-1.25505	8.14679e-07
691920	Stard9	-1.25454	3.21668e-19
301351	Cracdl	-1.25392	3.35053e-20
361745	Smarca2	-1.25304	1.56824e-21
362477	Rgs20	-1.25253	3.60118e-10
116657	Cplx2	-1.25124	5.86555e-27
29511	Padi2	-1.25116	8.67644e-11
500307	Tmem121b	-1.25032	2.25153e-12
302192	LOC302192	-1.2502	3.16945e-09
308572	Myh14	-1.24978	8.26227e-12
103694121	LOC103694121	-1.24873	0.00476672
309381	Pyroxd2	-1.24849	0.000105942
24877	Vsnl1	-1.24621	1.05557e-47
65162	Dio2	-1.24529	0.0331746
171410	Acsbg1	-1.24528	2.84263e-08
103694210	LOC103694210	-1.24474	1.34502e-09
100912904	LOC100912904	-1.24398	1.06702e-05
83514	Tsc22d3	-1.24379	7.12958e-11
94167	Prdx6	-1.24335	6.18997e-58
259221	Osbpl1a	-1.24127	5.00003e-104
192349	Caly	-1.24004	1.64558e-50
499723	Col24a1	-1.23971	8.05838e-13
114705	Rgs14	-1.23868	7.52117e-25
299756	Mgat4c	-1.23853	9.1889e-06
299636	Tle2	-1.23847	5.33857e-19
363334	Stap2	-1.23836	0.000623204
308587	Ntn5	-1.23779	0.0223455
299802	Lgr5	-1.2375	5.79802e-07
301957	Efcab1	-1.23745	0.00883631
171096	Cst6	-1.23712	4.12922e-16
108350747	LOC108350747	-1.23655	0.00856668
100911572	LOC100911572	-1.23636	2.45425e-13
362971	Mpped1	-1.23579	1.80017e-37
29504	Slc22a3	-1.23515	0.00619914
29416	Aadat	-1.23255	4.97009e-07
300289	Amot	-1.23222	7.15237e-33
103693202	LOC103693202	-1.2315	0.00252623
499856	Fibin	-1.23149	3.36814e-05
29700	Pcbd1	-1.2306	0.000714673
102556298	LOC102556298	-1.22995	5.43619e-07
100911395	Agbl4	-1.2293	1.32049e-11
361604	Sytl2	-1.22821	1.01707e-21
293181	Galnt18	-1.22739	3.96804e-23
691380	Psrc1	-1.22671	3.0776e-18
288109	Sidt1	-1.22594	2.69377e-29
24423	Gstm1	-1.22544	1.89282e-21
362083	Ajm1	-1.22509	2.92103e-30
498368	LOC498368	-1.22451	1.23032e-11
554353	Gpr34	-1.22372	0.000355171
307855	Fa2h	-1.22332	1.91927e-06
690538	Scai	-1.22299	4.83712e-15
315250	Pdzrn4	-1.22297	4.20658e-06
65054	Aqp9	-1.22236	0.00014075
299266	Asb2	-1.2217	7.96244e-05
685668	LOC685668	-1.22123	6.88591e-24
291908	Tox3	-1.22117	6.36372e-15
259235	Sdr9c7	-1.22106	0.0126375
500032	Thsd7a	-1.2206	2.56329e-18
362934	Ly6e	-1.21992	4.29082e-23
260327	Fndc5	-1.2193	5.45931e-10
361394	Lrrc36	-1.2184	0.0353418
289440	Ephx4	-1.2165	2.20149e-58
308212	Dact2	-1.21535	4.50938e-12
29564	Dync1i1	-1.21382	7.3929e-46
29181	Cdh10	-1.21327	9.86263e-11
140675	Gabra4	-1.21316	2.42777e-29
361699	Ankrd13d	-1.21187	1.71255e-47
65130	Cldn3	-1.21032	0.0330412
362769	Dglucy	-1.20994	1.68794e-08
360900	Traf3ip3	-1.20966	0.000239415
293449	Vwa3a	-1.20856	0.00148268
363913	Fzd10	-1.20843	0.000313466
502935	Eya1	-1.20738	1.03061e-11
361663	Lhpp	-1.20737	3.29886e-30
171101	Grp	-1.20666	4.13948e-09
116560	Kcnj9	-1.2057	5.61509e-37
297757	Sbspon	-1.20347	0.000724055
140674	Gabrg1	-1.20337	3.2235e-22
24418	Grm5	-1.20318	2.0351e-15
60427	Kitlg	-1.20298	3.8247e-20
306941	Carmil1	-1.20217	5.37068e-39
501230	LOC501230	-1.2016	2.66344e-05
680875	LOC680875	-1.1991	0.00361114
192153	Gpr26	-1.199	1.73516e-09
79251	Aspa	-1.19896	3.445e-12
499669	Celf3	-1.19806	4.93104e-26
103690074	LOC103690074	-1.19697	0.00238902
114589	Cntn5	-1.19599	1.2145e-08
103693210	LOC103693210	-1.19516	6.75555e-13
308637	Ano5	-1.19457	0.0047826
100910478	LOC100910478	-1.19393	8.48507e-07
500595	Smim1	-1.19283	1.02136e-05
501101	Lrrc73	-1.19259	1.48222e-37
50568	Cspg5	-1.19221	7.23243e-13
100910754	LOC100910754	-1.19209	0.0220673
29599	Atp2b3	-1.18996	4.33426e-49
688903	Nme5	-1.18932	1.11146e-05
500959	LOC500959	-1.18801	0.0094305
313653	Vwa5b1	-1.18768	0.0206922
25703	Rbp4	-1.18748	1.59514e-05
360998	LOC360998	-1.18681	4.52924e-14
89830	Ptch1	-1.18603	4.43291e-34
25297	Cacnb3	-1.18592	2.40467e-14
294499	Fam241b	-1.18534	5.00996e-21
56759	Rnase4	-1.18354	2.81972e-21
361564	Fam71e1	-1.18248	3.73057e-05
298185	Frem1	-1.18229	0.000459796
84355	Atox1	-1.1809	5.31124e-16
293623	Rassf7	-1.17906	7.52306e-09
311114	Klhl23	-1.17887	3.05119e-33
29589	Pou3f4	-1.17848	0.00788464
64471	Plekhb1	-1.17837	7.28764e-14
108349154	LOC108349154	-1.17817	0.0211355
499783	Garnl3	-1.17583	7.22289e-30
367620	MGC116197	-1.17582	5.18913e-10
367092	Arid3b	-1.17386	5.15592e-07
691041	Mamstr	-1.17237	0.000492889
299996	Matn2	-1.17213	3.68505e-09
58853	Nr4a3	-1.1714	0.0419851
246307	Asrgl1	-1.17138	6.9978e-72
64561	Phka1	-1.17137	4.68507e-16
100362120	Catsperz	-1.17043	3.52566e-08
500413	Triqk	-1.17005	8.7751e-08
58979	Gng7	-1.16871	8.76306e-22
361377	Phkb	-1.16755	3.18319e-44
24943	Plp1	-1.16747	1.28292e-05
287129	Tmem204	-1.16745	1.06834e-08
59315	Nxph3	-1.16744	2.99289e-11
84031	Chn2	-1.16701	4.01023e-10
24654	Plcb1	-1.1657	2.99806e-27
303135	Septin8	-1.16502	2.26088e-87
25340	Npy5r	-1.16382	8.12699e-10
316242	Tcte1	-1.16325	2.25515e-24
691414	LOC691414	-1.16248	1.63036e-13
500221	Eva1a	-1.16148	3.31298e-07
308577	Fuz	-1.16115	6.3129e-12
100362725	Cdkl5	-1.16081	4.59841e-08
498066	Sh3bgr	-1.16054	5.39888e-06
497913	Gjc2	-1.16032	3.32759e-05
100362216	LOC100362216	-1.15841	0.00427958
25618	Acadsb	-1.15827	2.05246e-22
108348085	LOC108348085	-1.15724	7.90774e-06
308430	Zfp575	-1.15654	3.47651e-16
289439	Lpcat2b	-1.15597	0.00523206
406166	Egfl8	-1.15425	7.40564e-05
25531	Rab3a	-1.15364	9.33043e-37
364475	Dzip1	-1.15156	8.00942e-72
292722	Tmem145	-1.15152	3.98733e-15
25592	Agrn	-1.15145	5.3738e-32
307950	Map3k21	-1.15112	0.000643748
363110	Rwdd2a	-1.15059	0.000397062
500534	Ccdc24	-1.14942	0.0131341
686189	Cabyr	-1.14822	1.68639e-14
25660	Cd28	-1.14798	0.0103305
170843	Khdrbs2	-1.14781	1.14013e-09
29555	Vipr2	-1.1462	1.81899e-05
108348044	LOC108348044	-1.14602	3.74739e-11
498003	Dusp3	-1.14517	5.32761e-127
50564	Gjd2	-1.14467	1.30008e-05
641521	Lrrc4	-1.1444	4.60638e-27
64636	Ntsr2	-1.14405	4.75067e-14
288025	Plaat1	-1.14354	9.44243e-07
252918	Spag5	-1.14292	1.20562e-09
259248	Slc16a2	-1.14105	9.17427e-09
291772	Kctd1	-1.14044	4.72082e-19
171114	Ndrg2	-1.1402	4.51458e-10
619561	Acsf2	-1.1402	1.16557e-15
298606	Slc25a34	-1.1397	0.00929563
289606	Gabra2	-1.13943	1.29279e-35
304322	Chst12	-1.13708	3.88193e-13
54257	Grik2	-1.13677	1.00918e-23
288744	RGD1306556	-1.13667	3.94316e-15
679974	Tceal6	-1.13573	2.46351e-25
29318	Ddt	-1.1357	2.24787e-17
316023	Dclk3	-1.1352	1.59964e-11
171451	Mtarc2	-1.13422	1.14949e-13
360737	Tbx1	-1.13395	0.0494713
691938	Fam124a	-1.13319	3.69187e-18
50599	Kcnj3	-1.13223	1.71246e-21
84409	Robo2	-1.12969	3.16798e-27
360733	Rtp4	-1.12951	0.00448631
296952	Kcp	-1.12908	0.000832289
305691	Zfp385d	-1.12859	3.2483e-10
287726	Rdm1	-1.12811	0.00528997
679641	Cfap57	-1.12753	0.00945964
103691392	LOC103691392	-1.12659	0.000478638
365691	Egflam	-1.12338	0.000363832
60394	Olig1	-1.1233	4.83023e-05
314639	Zfr2	-1.12258	1.79237e-43
302920	Rbfox1	-1.12159	7.20868e-11
29360	Selenop	-1.12153	2.1617e-16
117038	Mt3	-1.12115	1.77816e-21
361016	Cfap20dc	-1.12095	6.44507e-07
84009	Kalrn	-1.12056	9.01053e-41
63847	Fxyd6	-1.11888	1.06918e-06
290646	Pde4c	-1.11827	0.00945552
25391	Atp2a3	-1.11759	0.000222528
81733	Nell1	-1.11659	9.84838e-24
680319	Tceal7	-1.11633	0.00522348
170928	Necab2	-1.11604	7.45161e-12
83574	Rxrg	-1.11583	0.011546
306168	Sox21	-1.11514	0.000100588
25275	Cnp	-1.11504	7.47281e-07
102551647	LOC102551647	-1.11503	7.58721e-05
100125362	LOC100125362	-1.11498	2.96726e-33
288038	Meltf	-1.11354	0.00154419
54290	Rgs10	-1.11333	1.32359e-18
171140	Camk2g	-1.1118	1.04392e-21
407758	Krt26	-1.11006	7.57107e-05
29254	Mgll	-1.10998	2.74624e-24
64057	Hapln2	-1.10862	0.00010494
679564	Lypd6	-1.10794	3.68236e-20
286923	Dlgap3	-1.1076	2.35114e-25
140607	Pip4k2c	-1.10713	4.38615e-32
304581	Tmem119	-1.10615	5.58467e-12
499994	Zfp804b	-1.10509	0.00572249
363167	Ulk4	-1.10394	2.06078e-13
102548694	LOC102548694	-1.10337	0.00120848
102556178	LOC102556178	-1.10221	2.73397e-09
685384	Rnf180	-1.10187	1.3049e-18
317183	Pcdh19	-1.10115	1.09952e-08
308519	Dpy19l3	-1.09958	5.74825e-22
24211	Atp1a1	-1.09904	1.99629e-13
25132	Myo5b	-1.09773	1.00191e-28
100360487	Fam131a	-1.0961	8.87617e-14
171146	Kcnh5	-1.09518	0.0117162
498819	Greb1l	-1.09442	0.000750272
363331	Plin4	-1.09371	0.00382523
308449	Hipk4	-1.09356	6.28313e-07
363632	Sox15	-1.09289	0.0294207
25277	Mfge8	-1.09065	7.54341e-48
102553814	LOC102553814	-1.09005	0.00328175
296318	Ndrg3	-1.0891	3.79427e-19
360687	Cadm2	-1.08808	6.77115e-07
303671	Fads6	-1.08767	4.45268e-14
266711	Lzts1	-1.08603	1.94341e-33
301253	Tmem151b	-1.08602	8.85061e-26
500911	Serhl2	-1.08242	8.87302e-07
680451	Nrbp2	-1.08232	5.44752e-27
293654	Doc2g	-1.08201	2.11128e-05
499821	Fam171b	-1.08174	1.38963e-28
85275	Mpp2	-1.08046	2.68628e-73
308894	Rassf10	-1.08044	0.00138793
24247	Casr	-1.07973	0.0278966
684623	Gpr52	-1.07896	5.28089e-05
287609	Tspoap1	-1.07868	5.25572e-22
303233	Cfap52	-1.077	0.0010535
310550	Dchs2	-1.07519	0.000897447
361104	Zcchc24	-1.07437	1.57037e-14
684516	Kcnc4	-1.07334	5.37165e-08
306226	Dux4	-1.07288	5.5058e-08
303731	Cbx8	-1.07224	7.92672e-05
24513	Ivd	-1.07199	2.10532e-19
362220	Lamp5	-1.07186	8.15215e-12
681665	Ints6l	-1.07171	2.31603e-22
366894	Trhde	-1.07039	1.11325e-12
302668	Ace2	-1.0701	0.000387794
29202	Epha6	-1.0698	2.44277e-08
65180	Kcnd2	-1.06954	2.08155e-41
303577	Acbd4	-1.06934	1.72418e-28
24588	Nefm	-1.06902	1.56401e-14
309349	Slitrk2	-1.06872	1.89268e-09
58844	Grb14	-1.0681	2.39852e-06
27150	Kcnh3	-1.06748	5.1808e-18
310269	Egfem1	-1.06706	0.00016605
301045	Cmtm8	-1.06644	0.00120371
301113	Slc25a23	-1.0662	1.05152e-29
83497	Ocln	-1.06437	2.33834e-07
295356	Slc16a4	-1.06426	0.000859433
364190	Rasl10a	-1.06364	3.53895e-14
289353	Slc30a10	-1.06355	7.99933e-11
29145	Ctxn1	-1.06318	1.8423e-19
282582	Wnt5b	-1.06193	0.000472623
501194	Ppip5k2	-1.06164	3.32708e-07
100362748	Cfap74	-1.06106	1.00692e-06
291848	Mmp15	-1.06091	1.25578e-09
299824	Tbc1d30	-1.06057	4.65928e-15
302995	Haghl	-1.05944	8.50534e-09
307585	Cables1	-1.05931	3.03137e-10
309809	RGD1310495	-1.05889	0.00271844
293546	Gprc5b	-1.05831	3.69363e-14
361747	Spata6l	-1.05661	0.00195028
307582	Lama3	-1.05585	5.83543e-05
289671	Fam184b	-1.05544	2.43137e-05
360547	Sat2	-1.05476	3.51724e-11
367323	Nudt12	-1.05425	3.14015e-12
116728	Septin5	-1.05276	1.22045e-11
296706	Lhx2	-1.05253	2.72341e-12
361142	Galntl6	-1.0524	1.06042e-15
685451	Gng13	-1.0517	1.859e-10
308944	Dennd2b	-1.0515	5.58064e-10
100364132	Zfp300	-1.05086	0.000553669
58827	Mest	-1.04979	2.56721e-11
100363146	Fam228b	-1.04919	0.00218855
310635	Arhgef2	-1.04906	1.64498e-37
25111	Chrm4	-1.04843	6.7093e-12
291133	Aldh5a1	-1.04818	1.85278e-26
140665	Rab3d	-1.04811	1.05629e-09
500578	Tmem51	-1.04796	2.46994e-05
312707	Lrrc23	-1.04779	2.68713e-09
361596	Idh2	-1.04758	2.84532e-19
501031	RGD1560775	-1.04664	0.0209771
309147	Aldh3b1	-1.0457	0.000745491
363265	Col4a3	-1.04483	0.000540838
314164	Lrfn5	-1.0448	9.45052e-24
314262	Plekhh1	-1.04448	2.50198e-08
502541	Loricrin	-1.04392	2.27145e-06
303785	Rimbp3	-1.04367	0.010096
300850	Gsta4	-1.04349	0.006994
85327	Lin7a	-1.04268	5.93479e-05
310803	Extl2	-1.0417	1.52763e-33
171122	Rab29	-1.04169	1.64198e-07
288604	Tmem270	-1.04065	2.88665e-07
79146	Begain	-1.04062	3.39593e-23
311592	RGD1563354	-1.04028	0.0027942
81708	Aldh6a1	-1.04012	1.39195e-16
363069	Ppcdc	-1.03951	0.000256966
685357	Baiap2l2	-1.0395	0.00115956
170739	Kcnh7	-1.03913	1.48964e-11
24925	Adrb1	-1.03826	1.21146e-12
59324	Kcnk1	-1.03781	1.43278e-23
287746	Fmnl1	-1.0377	8.86303e-14
680068	Dmrtc1b	-1.03659	1.12248e-06
289855	Ccdc85a	-1.03616	5.48114e-08
83685	Capn6	-1.0361	7.10821e-05
292905	Hrc	-1.03571	0.0191137
25728	Apoe	-1.03571	7.91942e-21
361787	RT1-T24-1	-1.03553	0.0414791
499931	Sla2	-1.0349	0.000988592
282843	Sorbs3	-1.03483	1.82006e-17
291793	Abhd3	-1.03439	2.97653e-11
100302465	LOC100302465	-1.03422	0.00206728
293949	Hoga1	-1.03418	0.00097513
287151	Metrn	-1.03355	8.26227e-12
367236	Col19a1	-1.0327	1.76736e-07
685756	Tmem229a	-1.03207	8.38854e-12
501396	LOC501396	-1.03153	5.47361e-09
299940	Sntb1	-1.03086	3.1305e-05
363931	Gtpbp6	-1.03035	0.000696114
315670	Elmod1	-1.02982	1.5101e-27
295213	S100a13	-1.02889	3.17171e-06
25361	Vcam1	-1.02857	0.00130679
362979	Panx2	-1.02804	1.59648e-13
314622	Cbarp	-1.02753	2.36496e-11
680427	Tbr1	-1.02737	4.33468e-34
297419	Gkn2	-1.02641	0.00212457
297357	Ctnna2	-1.0262	1.93365e-42
246274	Faim2	-1.02572	6.56225e-30
102549059	LOC102549059	-1.02533	0.0242325
501049	Gpr62	-1.02479	1.32143e-09
25731	Syt3	-1.02478	5.71195e-13
171058	Rab3c	-1.02455	1.20615e-08
365871	Ciart	-1.02335	8.05925e-05
679990	Pgm5	-1.02293	0.011432
308758	Hddc3	-1.02285	4.48729e-07
316238	Rsph9	-1.02255	9.80167e-06
25232	Tyro3	-1.02185	4.31304e-17
312936	Sox17	-1.02159	9.18928e-12
108351723	LOC108351723	-1.02092	0.0141343
307916	Jph3	-1.02002	2.88773e-27
303250	Ybx2	-1.01986	3.75989e-09
54262	Kcnn2	-1.01977	1.83553e-29
24547	Mbp	-1.01928	2.7363e-05
500750	Tmem196	-1.0189	9.28303e-18
498587	Ldb3	-1.01861	0.00100359
63851	Fgf14	-1.01841	1.41838e-15
100362710	Tiam2	-1.0169	7.25459e-28
362268	Rbpjl	-1.01558	0.000981114
59318	Negr1	-1.0152	1.65137e-12
308899	Mrvi1	-1.01284	1.32006e-06
310780	Gpr61	-1.01223	3.55091e-16
83505	St3gal5	-1.00842	6.99356e-45
25495	Nog	-1.00839	1.94516e-08
688319	Rac3	-1.0083	4.27272e-08
682105	Reep2	-1.00822	1.25281e-54
60586	Clcn4	-1.00767	8.20702e-20
24832	Thy1	-1.00733	1.94069e-23
362800	Itgb8	-1.00682	1.63718e-17
679668	LRRTM1	-1.00593	2.91252e-29
315033	Spag1	-1.00576	2.50075e-08
25750	Maob	-1.0055	6.23482e-09
680465	Trappc6a	-1.00452	5.14286e-05
303693	Mgat5b	-1.00361	7.29628e-06
302583	Foxr2	-1.00307	0.0193753
500801	Cyp4f17	-1.00266	0.00516374
291132	Gpld1	-1.00214	2.78533e-13
362911	Mal2	-1.00164	9.64576e-14
171039	Rph3a	-1.00157	9.8687e-13
308988	Sez6l2	-1.00068	1.21901e-42
24165	Ada	1.00013	0.0468289
304091	Il10rb	1.00042	4.20825e-09
29624	Alox5ap	1.00167	0.00901579
303742	Faap100	1.00468	3.8913e-16
497931	Pik3r5	1.0064	0.000727599
300105	Ttll12	1.008	2.2945e-19
314596	Rasal3	1.00841	0.000236695
299851	Mars1	1.00895	1.92952e-22
24361	Fancc	1.0096	2.69051e-08
360661	Llgl2	1.01038	0.0035426
64032	Ccn2	1.01174	0.000207304
361028	Mapk1ip1l	1.01348	4.29619e-09
50559	Acot1	1.0145	0.00124814
308069	Slc12a7	1.0149	3.84885e-05
295297	Etv3	1.01557	3.01507e-05
171547	Crispld2	1.0157	6.46256e-06
100361830	Tram2	1.0166	0.0088967
293738	Ccdc86	1.01667	6.14144e-18
294410	Man1a1	1.01798	3.16268e-11
300177	Irak4	1.01958	4.42786e-05
83498	Hnrnpab	1.01962	1.70971e-16
289419	Nuak2	1.02017	0.000334259
60373	Nop58	1.02017	4.19836e-30
117063	Ptpn2	1.02032	4.91581e-12
303193	Alkbh5	1.02042	7.82377e-10
306886	Ripk1	1.02075	6.97888e-16
310760	Cttnbp2nl	1.02085	3.00555e-20
361422	Cotl1	1.02146	2.23905e-34
156117	Casp12	1.02161	0.0322933
291733	Slc39a6	1.0218	2.60226e-11
115769	Tjp2	1.02198	7.09076e-11
299700	RGD1563365	1.022	4.14202e-08
288515	Micall2	1.02442	3.66183e-06
171144	Slco4a1	1.02482	0.00448057
360866	Scyl3	1.02486	6.20324e-30
313837	Qpct	1.02503	6.18522e-05
306182	Ipo5	1.02613	1.73821e-17
192177	Unc13d	1.02663	0.00122364
252832	Zc3hav1	1.02751	1.02894e-09
25338	Ninj1	1.0277	2.04986e-35
171394	Clstn2	1.02772	7.02889e-14
24778	Slc2a1	1.02794	4.33343e-10
302946	Glis2	1.02912	1.48985e-17
679127	Rrp12	1.03022	3.64208e-22
116699	Inpp4b	1.03024	2.92992e-05
108349548	LOC108349548	1.03085	0.000327646
361103	Zmiz1	1.03096	2.38201e-08
499772	Ier5l	1.03168	1.2294e-11
191568	Naip6	1.03179	0.00242126
316327	Arid5a	1.03195	2.87168e-07
25551	Slc2a3	1.03205	4.49159e-07
306527	Dusp26	1.03208	5.78459e-17
29563	Crabp2	1.03211	0.00204139
29158	Fbln5	1.03215	0.000161245
317227	Tlr13	1.03257	2.44194e-05
116502	Bak1	1.03338	4.77087e-26
266714	Myo7a	1.03413	0.00120003
78967	Mcam	1.03429	1.05988e-10
362703	Wdr43	1.03475	2.03499e-23
303836	Bcl6	1.0349	4.66565e-36
259218	Rwdd1	1.03561	3.77796e-27
361237	Cdyl	1.03604	3.09882e-06
171160	Hopx	1.03685	0.000242608
282817	Pycard	1.03744	0.0326885
414792	RT1-CE10	1.03747	0.0141142
361560	Vstm2b	1.03756	9.29347e-06
308341	Ssc5d	1.0385	0.000117145
296787	Sema3c	1.04017	1.67807e-05
361034	Arhgef40	1.0405	6.51291e-10
140943	Ppp4r1	1.04068	1.23705e-27
114021	Ebna1bp2	1.04078	1.58587e-13
289707	Lyar	1.04082	2.51866e-18
498997	Rspo3	1.04226	3.47891e-06
299331	Hsp90aa1	1.04349	1.56875e-14
78969	Trib1	1.04407	0.0337766
108348069	LOC108348069	1.0448	2.90588e-17
292765	Ggn	1.04502	0.00900512
291964	Fhod1	1.04519	7.67988e-08
312213	Plxna4	1.04533	5.40258e-16
83472	Ugdh	1.04731	5.04039e-09
25205	Il6st	1.04812	4.35978e-26
500040	Tes	1.05009	3.19419e-05
287362	Nlrp3	1.05083	0.00193475
60666	Gpd1	1.05196	5.7385e-06
114208	Skil	1.05233	3.57177e-08
100910848	LOC100910848	1.05314	0.037552
29614	Psme2	1.05325	3.62232e-20
361853	Fam184a	1.05414	5.57572e-22
680712	Scx	1.05463	0.00129304
312849	Med21	1.05538	1.84887e-12
303211	Mmgt2	1.05559	2.93102e-10
81516	Smad7	1.05695	2.82569e-11
300225	Fmnl3	1.05726	3.62558e-11
311210	Tspan18	1.05737	0.000268499
298091	Slc31a2	1.0592	3.03113e-09
25291	Anxa3	1.05928	4.97223e-35
360526	P4ha2	1.05928	0.000257267
364241	Kcnk5	1.06114	0.0115609
315579	Ubash3b	1.06277	1.00631e-07
65168	Scamp2	1.06322	7.90216e-29
498972	Cpne2	1.06402	1.55505e-06
288108	Naa50	1.06538	2.44758e-35
298683	Vwa1	1.06564	5.71029e-12
100911256	LOC100911256	1.06613	0.000359755
171299	Foxd1	1.06662	0.0453799
314897	Ppm1h	1.06817	5.92878e-08
24251	Cd53	1.07049	7.81143e-07
361224	Card19	1.07163	1.65931e-07
294925	Fndc3b	1.07182	3.21766e-21
63865	Lgmn	1.07225	4.13351e-21
303901	Sema5b	1.07355	4.24622e-06
300691	Nnmt	1.074	0.000227716
315265	Twf1	1.07465	3.97416e-62
60416	Pfkp	1.07473	1.24654e-15
500538	Ybx1	1.07507	7.03902e-56
311826	Rexo4	1.07517	2.0328e-06
313244	Frmpd1	1.07565	0.000178555
296655	Stom	1.07761	1.07517e-11
301265	Pla2g7	1.07766	1.68549e-07
297592	Spsb2	1.07967	7.89466e-06
360991	Vrk2	1.08005	0.000389988
29510	Pctp	1.08007	0.000428797
689613	Mtmr11	1.08077	2.03326e-17
679711	LOC679711	1.08363	0.00528229
103690102	LOC103690102	1.0847	0.0176011
24511	Itgb1	1.08602	1.91385e-39
290686	Tma16	1.0864	3.81311e-14
360962	Tacc3	1.08738	2.33611e-06
613226	Slc6a17	1.08868	3.72944e-13
108348056	NEWGENE_1306714	1.08874	2.82075e-06
295588	Rnd3	1.08905	1.25054e-10
192181	Podxl	1.09039	1.98791e-34
116662	Ecm1	1.09062	6.84584e-09
84583	Rgs2	1.09126	0.000481902
116677	F2rl1	1.09352	0.00769647
692004	Siah3	1.09381	0.0208925
63868	Hspd1	1.09461	1.56715e-13
25217	Tapbp	1.09475	2.58373e-06
291874	Nup93	1.09538	2.82829e-22
170671	Lhx3	1.09609	0.0242769
100912068	LOC100912068	1.09616	0.00726786
24482	Igf1	1.09802	2.30228e-14
299312	LOC299312	1.09872	2.58976e-12
304944	Uck2	1.09939	3.76068e-08
25494	Nid1	1.0999	1.61677e-06
25737	Pcna	1.1011	4.09523e-26
315164	Cenpm	1.10319	6.21002e-07
292072	Aprt	1.10345	3.75171e-18
114553	Ncf1	1.10568	1.00483e-05
103690178	LOC103690178	1.10575	2.67808e-14
307366	Malt1	1.1062	1.53605e-09
29302	Itgb3	1.10742	0.0488852
24973	RT1-A1	1.10821	0.00114846
140668	Abcc3	1.10893	0.00239555
25043	Eln	1.10894	1.07517e-11
316035	Cmtm6	1.10922	3.34358e-13
308990	LOC308990	1.10981	0.0153378
362817	Cdk2	1.10996	7.73459e-06
192180	Nip7	1.1112	4.62367e-12
310588	Tchh	1.11263	0.00624361
367277	LOC367277	1.11544	0.0157025
29643	Sv2c	1.11605	6.85686e-07
286979	Zfp455	1.11709	5.18771e-08
308445	Cyp2s1	1.11971	1.19028e-06
362653	Ctrc	1.12193	0.0129863
24967	Psmb9	1.1227	0.00163357
294988	Ankrd50	1.1238	1.72952e-20
24464	Hp	1.1243	0.0421961
498582	Wdfy4	1.12589	7.08694e-06
100910056	LOC100910056	1.12673	0.000119276
89824	Chi3l1	1.12764	0.00489677
100910069	LOC100910069	1.12838	1.85755e-11
24875	Vipr1	1.12861	3.07456e-18
362526	Dnajc25	1.12868	6.3431e-08
24356	Ets1	1.13032	1.20802e-10
24626	Pde4b	1.1304	4.08456e-25
679504	Nemp1	1.13164	0.000940452
117524	Ccnf	1.13186	6.56127e-06
685963	LOC685963	1.13236	0.0361602
310097	Snx18	1.13237	1.62416e-28
306860	Gcnt2	1.13252	2.03018e-13
25211	Lyz2	1.13291	0.00025326
24812	Tap2	1.13291	0.000369169
680111	Rbl1	1.13296	6.38627e-06
499947	Cbln4	1.13316	0.000351872
300901	Plod2	1.13387	2.04593e-08
289883	Tmed5	1.13456	6.82106e-21
499839	RGD1564664	1.1349	0.010218
316557	Rhbdd1	1.13579	1.10485e-11
29560	Hif1a	1.13645	1.39666e-22
81641	Anpep	1.13703	3.70591e-08
24693	Ptgs1	1.13882	0.00011203
100362733	Irgm2	1.13941	1.95875e-05
58819	Txnrd1	1.13945	2.14042e-60
60628	Cxcr4	1.14122	0.00109204
307919	Snai3	1.14141	0.0141472
313713	Casz1	1.14215	1.4701e-05
25420	Cryab	1.1437	1.39204e-09
66015	Adamts4	1.14534	6.14638e-06
362831	Dot1l	1.14565	1.0153e-08
289711	Evc2	1.14579	0.000238128
100911548	LOC100911548	1.1463	0.035436
498675	LOC498675	1.14637	0.00655697
306279	Arhgap22	1.14645	3.38959e-07
499762	Med22	1.1468	0.0386851
103690154	LOC103690154	1.14752	3.25866e-17
25692	Plat	1.14779	1.18415e-08
294273	RT1-DMb	1.14921	1.58827e-15
25341	Tnfrsf11b	1.14935	1.12454e-06
156826	Eya2	1.14975	0.000775082
171350	Pabpc1	1.15029	7.50272e-47
307350	Afg3l2	1.15075	2.59837e-23
499537	Fyb1	1.15177	0.000186857
25661	Fn1	1.15213	6.85686e-07
64025	Cd244	1.15316	0.0448462
108353205	LOC108353205	1.15366	0.0200953
288016	P3h2	1.15509	0.00065881
170573	Slc38a4	1.15525	0.00184204
362279	Pard6b	1.15617	1.08276e-15
686611	Sinhcaf	1.15838	6.90165e-05
361517	Vasp	1.15889	1.79204e-13
100912590	LOC100912590	1.15998	0.000655197
363328	Ticam1	1.16001	0.00121247
311403	Mtfr1	1.16173	1.89416e-08
310880	Zgrf1	1.16173	0.000513461
687424	Dtx1	1.16178	1.19087e-27
298534	Clspn	1.16249	0.00124574
50719	Slc7a5	1.16361	1.54812e-17
116466	Wnt2b	1.16424	6.72376e-07
64200	Hnrnpf	1.16669	7.96041e-66
246097	Fas	1.16674	0.00926973
140583	Chek1	1.16743	8.93645e-08
298579	Pla2g2d	1.16754	0.00229349
304650	Misp3	1.16814	0.000117108
492821	Pmaip1	1.16849	3.71724e-06
288499	Slc29a4	1.16893	4.83879e-09
360230	Stk40	1.1704	1.68127e-23
116596	Map3k8	1.17351	0.000142468
282581	Fzd6	1.17365	8.4189e-07
83837	Bambi	1.17411	7.82531e-05
360406	Ptprf	1.17413	9.11457e-33
29497	Ptbp1	1.17461	2.25679e-70
64157	Ddah1	1.17505	7.54521e-38
363140	Rassf1	1.17605	3.34637e-16
292768	Yif1b	1.17649	0.00788401
305307	Cwh43	1.17763	0.0189367
64044	Casp8	1.17936	0.000384808
25317	Fgf1	1.17949	1.53726e-08
291081	Tubb2b	1.17951	3.15308e-08
361147	Primpol	1.18095	3.64007e-08
313494	Tln1	1.18192	5.13999e-32
305828	Socs4	1.18505	4.45011e-08
192262	C1s	1.18648	5.40687e-05
294213	RT1-M1-4	1.18666	0.0305114
310791	Slc25a24	1.18776	6.1698e-15
680493	Polr1g	1.18849	1.7444e-17
29728	Mcm4	1.18955	3.71502e-29
305938	Spata13	1.19061	2.98181e-19
679091	Mettl1	1.19123	1.04763e-18
307482	Fchsd1	1.19217	9.7071e-10
306247	Il17rb	1.19366	0.00679432
365377	Trim72	1.19467	0.00728043
311013	Arsj	1.19526	0.0084011
309301	Rcl1	1.19595	8.37365e-32
360652	Sdk2	1.19637	4.76979e-31
360627	Fkbp10	1.19881	5.54459e-15
29398	Stk10	1.199	5.94548e-10
100361733	Ociad2	1.19917	7.49062e-10
498272	Uap1	1.19936	0.00554596
171011	Kcng3	1.20038	0.00604724
25671	Smad1	1.20039	1.94446e-19
117036	Lamc1	1.20161	2.29798e-22
361300	Mocos	1.20218	0.0245086
24326	Ednra	1.20366	1.66578e-06
687808	Slc16a9	1.20373	6.87295e-07
688228	Myl4	1.20377	0.0303469
300438	Ldlr	1.20516	0.000168316
81515	Lyn	1.20532	2.708e-09
140910	Msmo1	1.20635	5.75637e-14
293180	Micalcl	1.20761	0.00587085
500689	Ttc9	1.20807	4.15147e-18
305234	Stbd1	1.20902	8.25883e-05
305419	Pi4k2b	1.20944	6.26585e-08
29685	Mcm6	1.21108	1.85501e-07
305584	Rel	1.21204	2.01693e-05
100360017	Mrps6	1.21403	2.36104e-14
25454	Gfra1	1.21522	3.75171e-18
25418	Dpysl3	1.21532	4.4724e-15
293451	Hs3st2	1.2156	8.17204e-07
59106	Ltbp2	1.21634	0.000682253
25342	Oxtr	1.2164	0.000221528
24184	Ak2	1.21732	3.52316e-23
25181	Bgn	1.2185	2.5364e-09
294103	Papss2	1.21914	0.000561414
25713	Itgb7	1.22004	0.0173277
289352	Eprs	1.2205	6.31224e-140
315023	Slc25a32	1.2212	5.27826e-09
501688	Lsm11	1.22251	0.0108057
84468	Chst3	1.22763	3.74722e-06
315702	RGD1305464	1.22905	1.78481e-15
679028	Rbpj	1.22999	2.73085e-42
303684	Trim65	1.23007	4.08716e-17
60460	Hspa2	1.23069	6.21385e-11
288093	Arhgap31	1.23175	4.33827e-11
299211	Zdhhc22	1.2333	5.27826e-09
362650	Fblim1	1.23358	0.000794798
296219	Nxt1	1.23383	1.92893e-09
24533	Ldha	1.23469	8.94688e-18
100911685	LOC100911685	1.23803	2.2336e-22
306009	Slc39a14	1.23945	1.00312e-19
300758	Celf6	1.23946	7.56739e-15
287418	Arhgef15	1.23946	5.30018e-10
288562	Tfr2	1.24017	0.00146014
353252	Rdh10	1.24075	2.78924e-13
94204	Ece1	1.24305	2.88349e-78
108352191	LOC108352191	1.24308	0.0108556
24826	Tg	1.24736	0.0389706
298609	Efhd2	1.24779	8.01874e-27
114555	Casp4	1.24856	0.000280887
365661	Erbin	1.24912	3.34961e-38
81750	Pros1	1.2498	8.6734e-12
25446	Fosl2	1.25064	2.31875e-05
298510	Pabpc4	1.25282	9.73453e-50
171043	Fbxo32	1.25453	1.36895e-06
362418	Irak2	1.2564	3.61082e-07
100360623	Iqgap2	1.25666	4.63046e-05
116808	Pcdh12	1.25699	0.0339414
25441	Fcer1g	1.25811	9.336e-09
108348131	NEWGENE_620180	1.25903	7.04925e-06
310548	Rbm46	1.25917	0.00456504
24298	Cyp21a1	1.26138	0.0407394
493865	Gimap9	1.2626	0.039059
25462	Hspe1	1.26311	3.47676e-14
114636	Zyx	1.26382	9.40009e-14
312701	Cd163	1.26386	0.00164884
307579	Zfp521	1.26406	0.000145906
25655	Gja4	1.26435	1.2947e-09
414790	RT1-CE13	1.26517	0.000304349
300838	Tmod3	1.26965	2.2499e-35
25741	Pfkl	1.26967	3.27699e-33
309452	Nfkb2	1.27037	2.7965e-06
103693267	LOC103693267	1.27471	0.00198425
292058	Gins2	1.27506	0.000230119
114110	Flt4	1.27556	0.000544636
691995	LOC691995	1.27659	1.59563e-17
156767	Tnfrsf1b	1.2781	0.000839756
304822	Pkp1	1.27838	8.44925e-07
291137	Gmnn	1.2793	4.1691e-10
116651	E2f5	1.28044	2.87018e-18
683470	Gas1	1.28075	2.08664e-05
680531	Sapcd2	1.28209	9.16446e-08
317399	Ddx21	1.28329	4.13602e-44
362513	Shb	1.28524	1.37818e-20
313729	Errfi1	1.28555	0.00135152
497040	Prss36	1.28689	4.59905e-05
113940	Gmfg	1.28736	1.63395e-05
58954	Klf6	1.28745	4.37609e-20
282822	Trpc7	1.2875	0.0143226
311764	Zfp217	1.28887	3.84592e-09
25690	Ahr	1.2898	3.49104e-17
246760	Mafk	1.29	1.1527e-16
314694	Chst11	1.2936	1.57739e-09
683626	Lbh	1.29378	0.0113321
362138	Rbms1	1.29405	8.89233e-11
304960	Olfml2b	1.29556	4.54862e-12
296345	Jph2	1.29735	0.00126425
114587	Dlk1	1.29756	1.5981e-06
84032	Col3a1	1.29781	0.00822385
498119	Spidr	1.29935	9.53158e-05
497010	Eng	1.30136	7.74242e-17
310631	Mex3a	1.30269	7.55303e-13
314246	Zbtb1	1.30432	1.13083e-22
83681	Cish	1.30526	1.20489e-09
24842	Tp53	1.30531	3.28308e-70
688146	Rsad1	1.30573	8.50535e-06
100360205	Palld	1.30611	6.56093e-24
301348	Zap70	1.30619	0.000735661
315121	Cdc42ep1	1.30696	2.87866e-10
501512	Dipk2b	1.30712	6.38977e-05
298845	Emilin1	1.30885	4.72082e-19
102553587	Peg10	1.30937	1.22669e-06
81707	Mmp14	1.31213	3.91e-06
56814	Slc24a1	1.31252	5.18261e-05
362046	Dapp1	1.31272	1.93371e-08
24571	Muc1	1.31438	4.20387e-05
293154	Folr2	1.31463	0.00533541
29243	F10	1.31487	0.0301411
295061	Tm4sf1	1.31618	1.54285e-13
360932	Atp10d	1.31661	1.93739e-23
361630	Tead1	1.31771	9.63934e-23
100912218	Itprip	1.31879	0.000137581
54250	Fgf2	1.32071	2.56889e-07
363227	Nabp1	1.32537	1.15619e-19
307404	Arsi	1.32687	0.00148816
89827	Ddx39a	1.32692	7.97762e-24
499914	Gins1	1.32692	0.01097
500789	Gipc3	1.32748	8.69702e-05
309135	Ano1	1.32894	6.69881e-08
116689	Ptpn6	1.32926	2.76212e-11
299145	Rhoj	1.32999	1.42371e-05
309225	Olr337	1.33071	0.0138044
246781	Ptpn7	1.33145	2.40938e-05
24918	Stat5a	1.33151	1.69727e-07
445269	C5ar2	1.33194	2.1782e-06
24968	Psmb8	1.3333	1.47344e-08
313722	Spsb1	1.33494	2.13542e-11
310843	Sec24d	1.33557	8.01148e-44
297483	Shq1	1.34058	1.89393e-07
292661	Ptgir	1.34096	0.0445605
29687	C1qb	1.34232	9.26978e-17
314128	RGD1304624	1.34314	6.92163e-06
64035	Pygl	1.34597	7.66835e-11
102552378	LOC102552378	1.34618	0.0114346
360161	Nek6	1.34657	1.41753e-41
500826	Galnt4	1.34895	1.56705e-12
500973	Slc37a2	1.35103	8.04328e-06
688292	Card14	1.35138	1.53227e-05
287710	Cavin1	1.35169	8.75436e-09
25584	F3	1.35397	2.92961e-05
24536	Lepr	1.35421	0.000672248
83618	Rest	1.35461	1.31877e-21
83518	Aplnr	1.35667	0.00717346
361238	Pxdc1	1.35687	2.79479e-10
311423	Slc4a11	1.3578	5.65627e-10
311373	Trim69	1.35858	0.0471768
414793	RT1-CE3	1.3588	0.00191086
171369	Cd40	1.35905	0.00903892
79114	Fgfr1	1.3596	2.35655e-18
297604	Ltbr	1.3599	5.01879e-16
364858	Stk32a	1.36106	0.00236097
315131	Kdelr3	1.36125	1.08463e-05
306760	Dok3	1.36239	8.67089e-06
293019	Arrdc4	1.36459	5.02972e-21
299356	Syne3	1.36569	9.90599e-11
305826	Samd4a	1.36571	9.34109e-13
64545	Icos	1.36579	0.0395455
25157	Plagl1	1.36802	3.89617e-05
364396	Arl11	1.36817	1.52776e-05
64026	Casp7	1.3683	5.85318e-14
314654	Myo1f	1.36914	6.22133e-13
60670	Fut4	1.37034	9.0196e-05
100362783	LOC100362783	1.37126	0.00573949
296344	Mybl2	1.37128	0.000726337
293660	Rhod	1.37295	0.0498998
292747	Fbl	1.37319	2.43193e-37
29369	Fgf18	1.37867	0.000146366
679937	Dram1	1.37943	0.0014163
304127	Bach1	1.37949	2.43309e-19
301232	RGD1561662	1.37961	0.000283429
310344	Plk4	1.3832	4.91058e-05
366126	Spi1	1.38685	2.29446e-11
309208	Lrrc10b	1.38771	0.0254904
294043	Sorcs3	1.38828	1.49047e-07
58923	Mefv	1.38861	0.00578978
65187	Gabrq	1.38945	1.23746e-06
81813	Klf10	1.39032	4.34576e-06
680122	Sap30	1.39167	5.43295e-17
361275	Bend7	1.39424	3.71013e-05
24516	Jun	1.39556	1.20224e-17
300682	Tmprss13	1.39591	0.000632155
56646	Lgals1	1.39732	1.46359e-05
679845	Shc4	1.39775	2.3473e-08
24974	RT1-A2	1.39794	0.00585588
309724	Tmem26	1.39989	0.0448847
85428	Rhoq	1.4021	2.38736e-51
290350	Loxl2	1.40347	2.08166e-05
25507	Pcsk6	1.40382	8.61932e-08
100911597	Myh9l1	1.405	4.29448e-43
29307	Gpr182	1.4061	1.55638e-05
304485	Hvcn1	1.40698	0.0347424
361526	Sertad1	1.40778	4.57626e-12
102551014	LOC102551014	1.40782	0.0435875
171563	Nav2	1.40835	1.17888e-48
498282	Arhgap30	1.40945	3.83757e-05
81679	Jup	1.41038	6.35236e-26
298518	Csf3r	1.41156	6.19769e-07
298441	Nasp	1.41283	1.89799e-13
308958	Cdr2	1.41456	3.14065e-08
311332	Dll4	1.41522	8.14506e-07
64120	Kcnk13	1.41552	2.56074e-14
24546	Slco2a1	1.41593	1.06084e-12
287644	Phospho1	1.41737	6.04965e-18
25324	Htr4	1.41798	0.0174316
117279	Cflar	1.4189	8.45771e-15
24653	Pla2g4a	1.42026	3.59684e-15
503306	Sowahc	1.42064	2.42926e-10
170634	Tas1r3	1.42085	0.0234689
303380	Slfn2	1.42138	1.27457e-06
24936	Cd9	1.42339	2.39598e-33
171071	Ppp1r15a	1.42374	3.02662e-12
25717	Tgfb3	1.42405	1.09359e-11
290644	Ifi30	1.42492	5.82684e-15
288242	Chaf1b	1.42706	9.1889e-06
25664	Pparg	1.42784	0.000735852
117062	Hmga1	1.42921	6.68481e-13
66021	Cybb	1.43312	0.00344784
298069	Col15a1	1.43424	0.000145896
502694	Dok5	1.43612	9.85203e-15
362431	Clec4a3	1.43677	0.000253066
108348293	LOC108348293	1.43913	0.0297563
140433	Lama5	1.43942	1.38529e-07
313681	Lrrc38	1.44359	1.29162e-09
497936	Tmem88	1.44391	1.9076e-09
25118	Itga1	1.44505	0.000324749
305166	Gpat3	1.44611	7.02286e-06
316602	Hjurp	1.44875	0.000106063
361790	Ppp1r18	1.44965	1.3432e-26
315430	Amotl1	1.44967	1.00776e-74
499566	Ca13	1.45221	0.00957449
81527	Nrp2	1.45352	7.65059e-17
102552055	Angptl7	1.4556	0.0124652
84016	Grip1	1.45635	8.33765e-16
103694875	LOC103694875	1.46398	0.0002659
64037	Slc22a4	1.46606	4.51282e-06
24807	Tacr1	1.46652	6.25063e-06
309036	Rexo5	1.46706	0.0062091
81725	Musk	1.46944	0.00128081
317676	Lat2	1.47268	1.30292e-09
501854	Rab7b	1.47375	1.12263e-08
312046	Dbf4	1.47441	0.00944046
103689941	LOC103689941	1.47564	7.90774e-06
362634	C1qc	1.47575	2.13125e-19
116636	Eif4ebp1	1.47624	1.21767e-24
24655	Plcd1	1.47714	7.48939e-11
291912	Nod2	1.47732	0.0215999
362165	Creb3l1	1.47736	8.26322e-08
24253	Cebpb	1.47896	4.27222e-08
309527	Ch25h	1.47985	7.24069e-09
60374	Lmna	1.48159	1.25936e-21
687266	Fpgs	1.48191	2.32647e-24
361986	Slc39a1	1.48208	5.70226e-95
117955	Slc4a7	1.4842	1.92971e-17
24310	Ace	1.4853	4.28159e-22
84007	C3ar1	1.48539	1.94492e-10
311532	Sdcbp2	1.48587	0.00114416
304784	Slc26a9	1.48747	0.0453503
310395	Noct	1.4886	3.29717e-07
502091	Rnf122	1.48886	2.82072e-07
683404	Rp1l1	1.49031	0.00756765
299783	Glipr1	1.49078	0.00183095
108348127	LOC108348127	1.4911	2.54507e-09
84022	Ghsr	1.49205	0.0153919
360772	Zfand2a	1.49248	3.10971e-09
362867	Mybpc1	1.49494	4.93361e-07
25527	Ptgis	1.49815	9.96705e-07
316130	Plin3	1.4983	4.64046e-10
103690125	NEWGENE_1590969	1.5003	9.5178e-06
59305	Tcam1	1.50079	0.0393524
114633	Plce1	1.50196	3.91241e-13
499781	Cfap157	1.50248	0.0275628
303378	Slfn13	1.50315	5.76501e-19
353218	Tnfsf9	1.50476	0.000379515
308408	Gpr4	1.50668	5.4422e-08
302083	RGD1562660	1.51048	0.000165034
29415	S1pr2	1.51084	1.03273e-16
83425	Akap12	1.51117	2.74103e-10
170538	Prkcd	1.51131	2.70575e-08
303214	Trim16	1.51205	8.50105e-14
300866	Lca5	1.51547	3.68999e-22
192259	Plb1	1.51704	0.0260185
292879	Mybpc2	1.51778	0.0478873
690743	Mlkl	1.51866	0.000207228
29380	Phlda1	1.52187	6.75208e-07
116717	Trip10	1.523	3.60776e-29
500921	Tmem117	1.52416	8.00077e-49
83567	Mchr1	1.52515	7.82492e-07
353250	Hcar2	1.5264	0.0042712
499870	Rad51	1.52673	0.00122441
679629	Smtnl2	1.52733	0.0228496
363071	Stra6	1.52812	8.47437e-08
29596	Ifrd1	1.52901	6.81624e-22
140868	Fabp5	1.52988	3.05351e-33
308453	Coq8b	1.53005	3.4852e-66
313743	Klhl21	1.53121	7.6451e-32
367218	Runx2	1.53197	4.83397e-10
24771	Sdc4	1.53256	5.76424e-22
309607	RT1-CE5	1.53302	3.64052e-19
287379	Shmt1	1.53335	3.71991e-07
361493	Lilrb3l	1.5341	0.00493285
289081	Colgalt2	1.53711	1.56484e-07
54321	Cnn3	1.53762	3.15643e-62
362287	Slc17a9	1.53802	4.82672e-05
310738	Ngf	1.54059	5.46002e-15
681820	Erich5	1.54062	0.000985746
24609	Odc1	1.54075	8.9524e-41
289796	Pkd1l1	1.54212	0.0286739
362848	Pram1	1.54259	0.000312145
315914	Morc4	1.54264	4.68171e-07
315510	Igsf9b	1.54295	1.31552e-07
309186	Fermt3	1.54465	7.97746e-13
690919	Nrg4	1.55023	0.0102467
619566	Cdca7l	1.5513	0.000304794
117540	Plscr1	1.55456	0.00151693
683463	Lilrb3a	1.55609	0.030257
24600	Nos3	1.55947	1.4686e-14
500561	Themis2	1.56472	0.000153071
266769	Gpr3	1.56579	0.0303469
102547047	LOC102547047	1.5664	0.0465228
295333	Dennd2c	1.56665	8.00034e-07
24962	Cth	1.56782	3.10994e-13
363674	Stac2	1.56804	6.78451e-12
364878	Marchf3	1.56838	2.5501e-17
363630	Kdm6b	1.56921	3.55261e-08
85385	Shc1	1.56958	3.44797e-33
361744	Tmem252	1.56983	0.000315846
313582	Fhl3	1.57047	3.00418e-13
501736	Cd300a	1.5728	0.00070429
499342	Cd274	1.57433	2.67894e-06
317163	Eif1a	1.57469	3.10655e-26
362774	Serpina11	1.57738	0.00898434
79129	Cyba	1.57745	2.41325e-10
309106	Sigirr	1.5792	2.27456e-12
296947	Fscn3	1.57998	0.0119812
293632	Ifitm10	1.58188	9.65871e-15
84420	Adcy7	1.58194	2.34254e-18
312538	Mcm2	1.58277	1.69439e-12
304005	Nfkbiz	1.58843	1.73255e-06
260416	Carhsp1	1.59098	3.31672e-26
308761	Prc1	1.59111	1.29401e-09
295703	Serping1	1.59227	1.2318e-07
60338	Fxyd5	1.59235	5.82123e-16
360564	Tax1bp3	1.59382	9.94504e-39
60462	Batf3	1.59471	0.00694977
25383	Apobec1	1.59543	6.62122e-09
314386	Gpr68	1.59545	1.97251e-12
312974	Chd7	1.59578	5.01741e-24
60669	Cmklr1	1.59865	6.05141e-06
114519	Nfil3	1.5993	1.74565e-08
25326	Jak3	1.59954	3.61537e-23
688730	Gpr84	1.60153	3.8642e-10
116491	Kcnk6	1.60428	1.55525e-08
24811	Tap1	1.60429	3.29004e-05
313650	Fam43b	1.60455	6.50656e-23
303824	Igf2bp2	1.60468	0.000124656
363222	Rnf149	1.60518	5.6081e-36
314636	Tmprss9	1.60603	2.38223e-09
361615	Relt	1.60646	3.14291e-15
501203	Myl12a	1.60719	9.91652e-51
315196	Wnt7b	1.60753	1.20014e-36
100361269	Snrpa1	1.61045	1.55625e-23
313587	Zc3h12a	1.61071	5.37825e-07
287457	Zmynd15	1.61076	0.00128407
108349516	LOC108349516	1.61141	0.0179371
54319	Ezr	1.61318	3.47089e-16
312492	Dysf	1.61356	6.0863e-06
81818	Vim	1.61361	1.01092e-10
24699	Ptprc	1.61558	2.5867e-09
24929	Ptger3	1.61696	2.24605e-10
102556346	LOC102556346	1.61721	4.4147e-20
117264	P2ry6	1.61845	5.41895e-09
293860	Flna	1.61862	1.96151e-28
365583	Dse	1.6187	8.57708e-19
499253	Itpripl2	1.62011	1.31218e-08
100909794	LOC100909794	1.62089	2.65576e-05
501043	Il20rb	1.62157	4.79483e-06
289997	Dlgap5	1.6226	0.00403886
294235	Ier3	1.6243	1.95295e-11
24390	B4galt1	1.62631	1.23475e-16
362211	Mall	1.62695	6.41298e-07
290595	LOC290595	1.63047	0.00619914
103690068	LOC103690068	1.63252	1.02779e-09
29518	Lgals7	1.63442	0.0240546
363782	Cfap44	1.63542	0.00209213
297594	Cdca3	1.63611	0.0242174
114107	Kremen1	1.63626	1.97187e-26
24232	C3	1.64008	2.33439e-06
102552540	LOC102552540	1.64027	0.000135284
361537	Tyrobp	1.64037	4.99965e-27
305073	Dtl	1.642	3.9354e-09
361674	Eps8l2	1.6457	5.17768e-09
500059	Prrt4	1.64709	5.26364e-16
246758	Allc	1.64808	0.0224875
291044	Nedd9	1.65202	1.1308e-18
117276	Pfkfb3	1.65334	7.36609e-14
316578	Slc16a14	1.65411	4.92917e-20
100912611	LOC100912611	1.65472	2.89488e-05
24705	Rara	1.65676	1.11298e-14
298732	Glis1	1.65774	1.66865e-05
59266	Hcn4	1.65876	2.8346e-09
140638	Apoa5	1.66768	0.0276555
246766	Ggta1	1.66856	2.06133e-15
24572	Muc2	1.66879	2.99333e-05
81718	Cdo1	1.66939	1.08791e-17
681429	Rps27l	1.67046	6.46033e-21
116591	Fcgr2a	1.67086	4.15322e-06
54237	Cdk1	1.67345	0.0187752
686781	Ppp1r13l	1.67378	1.01144e-08
304929	F5	1.67435	5.34182e-06
24604	Npy	1.67455	4.74158e-09
171304	Kif11	1.67702	0.000192633
304021	Col8a1	1.67853	2.83317e-07
29395	Hmgb2	1.67904	0.0224247
362720	Rrm2	1.68183	2.27574e-05
367313	Col6a3	1.68224	1.42525e-12
299857	Shmt2	1.68308	9.19972e-56
308768	Ticrr	1.68329	0.0192528
288444	Hsph1	1.68519	5.05259e-31
361512	Ehd2	1.68666	5.01008e-22
59086	Tgfb1	1.68901	3.2235e-22
292483	Stx11	1.69018	0.000288183
289001	Map3k19	1.69089	0.0199206
363104	Cd109	1.69333	8.28716e-07
295037	Mgst2	1.6953	0.0247436
362850	Angptl4	1.69531	1.2309e-05
313891	Pcare	1.69749	9.6351e-10
501506	Zbtb33	1.69798	0.0131538
502988	Sesn2	1.69951	1.42558e-17
499443	Lims1	1.70088	3.98745e-39
293052	Isg20	1.70149	0.00141589
305340	Rbm47	1.70424	5.8111e-08
500300	Depp1	1.70536	0.00228453
366957	Rac2	1.70693	3.8757e-07
363168	Lyzl4	1.70894	1.23088e-14
310900	Mttp	1.70985	0.00240265
29220	Thbs4	1.71051	0.00793764
25506	P4hb	1.71128	7.66477e-27
64513	Pawr	1.71173	9.48443e-07
299242	Gpr65	1.71325	0.00717116
313641	Hspg2	1.71599	1.87702e-11
305152	Aff1	1.71995	1.05884e-84
290905	Col4a1	1.72055	8.55706e-13
498922	Cbln1	1.72254	0.00125859
299339	Tnfaip2	1.72271	0.0080177
297520	Il17rc	1.7236	1.70926e-17
501925	Slc2a9	1.72411	0.00379619
314478	Ahnak2	1.72502	9.4206e-07
360914	Plac8	1.72571	6.23046e-09
498666	Tnfsf13b	1.72589	0.0137067
305897	Nfatc4	1.72833	6.78902e-07
25156	Vav1	1.72835	1.2707e-07
29363	Cxcr5	1.7285	0.0160537
292060	Irf8	1.72917	3.14526e-17
64562	Prkab2	1.73366	6.23632e-75
365243	Sergef	1.73382	3.61003e-41
303924	Upk1b	1.73388	0.000348396
363577	Itk	1.73508	8.14132e-06
25402	Casp3	1.73745	3.39029e-24
29345	Serpinh1	1.73864	7.64884e-29
291861	Nlrc5	1.74045	2.94472e-09
360730	Ostn	1.74171	0.0021508
303586	Wnt9b	1.7425	2.90998e-07
309014	Plpp4	1.74256	5.78242e-16
364206	Plek	1.74544	4.85559e-08
367455	Lrg1	1.74615	2.0184e-11
25732	Acp5	1.74667	1.04766e-12
297596	Lag3	1.7495	0.0488494
292999	Chsy1	1.74971	1.52441e-18
313495	Ca9	1.74975	0.0455404
171148	Slc6a5	1.75094	1.91614e-08
362430	Clec4a1	1.75267	3.97581e-07
300236	Smagp	1.75348	7.29431e-11
307851	Clec18a	1.75681	0.0223854
100362089	Zfp663	1.75681	0.00332107
289104	Prg4	1.75804	0.00108436
24180	Agtr1a	1.76307	0.000211065
414783	RT1-CE4	1.7638	8.81912e-11
103693936	LOC103693936	1.76483	3.66882e-06
114113	Pafah1b3	1.76833	3.04697e-26
57302	Cnr2	1.76919	1.15266e-05
306071	Lcp1	1.77133	9.74286e-29
684050	PCOLCE2	1.77176	2.55141e-05
361597	Fes	1.77348	2.53338e-13
301012	Col7a1	1.77508	7.41846e-15
113918	Slc6a20	1.77727	0.00424396
304078	Cbr3	1.77772	9.47832e-09
24514	Jak2	1.77841	2.60552e-20
316742	Tgif1	1.7788	2.60551e-14
317181	Srpx2	1.77902	0.000298122
691703	C2cd4a	1.78109	3.16473e-05
310463	Plch1	1.78653	5.28791e-09
364395	C1qtnf9	1.78682	0.0403069
303200	Map2k3	1.79148	2.03509e-20
311715	Tcfl5	1.79262	1.07526e-05
313806	Rnf19b	1.79867	2.45002e-24
114507	Slc5a3	1.79909	1.57245e-06
306575	Ckap2	1.79979	0.000165256
24336	Epor	1.80188	0.0344415
83580	Thbd	1.80672	6.01815e-13
282836	Cthrc1	1.80683	6.84617e-05
286975	Skap1	1.80862	0.00855023
29548	Homer3	1.8146	2.28136e-32
373540	Il18rap	1.81496	0.00169421
361586	Trpm1	1.81526	0.0139897
289777	Fignl1	1.81541	0.0138708
291441	Ska1	1.81569	0.0101447
306376	Sh2d4a	1.81661	0.00845512
366836	Ephx3	1.82332	0.00886106
100360501	Rnh1	1.8262	1.00728e-43
361612	P4ha3	1.82785	2.45193e-32
114093	St14	1.82994	8.36609e-06
291091	Serpinb1a	1.8303	2.35028e-05
679975	Gpr183	1.8305	4.58916e-08
83718	Clic4	1.83173	4.09955e-23
100359977	Cd164l2	1.83203	5.04468e-06
310190	Otulinl	1.83367	4.3025e-19
29461	Vgf	1.83413	4.45398e-05
288077	Hcls1	1.83435	3.38441e-11
29244	Gch1	1.83736	0.000162621
314480	Gpr132	1.83949	0.000175301
252971	Socs1	1.84111	1.67998e-09
81505	Emp3	1.84125	7.89065e-15
474146	Hcst	1.84928	0.0304676
364420	Tnfrsf10b	1.84939	6.11916e-05
246208	Ifi47	1.85011	3.10971e-09
368153	RT1-CE7	1.85645	0.00196763
305974	Scara5	1.86221	0.000137929
301097	Vwa5a	1.86606	0.0393106
308440	B3gnt8	1.86729	0.000386338
314903	Srgap1	1.86786	8.27751e-50
361414	Vat1l	1.86978	4.54219e-07
29576	Ccn5	1.87593	2.88665e-07
24499	Il6r	1.87607	2.83918e-34
295279	Fcgr1a	1.87687	2.87081e-16
257649	Cenpf	1.87777	0.0121075
24852	Tpm4	1.88326	9.59755e-37
25423	Ctsc	1.88384	3.28999e-12
100911660	LOC100911660	1.88836	6.22123e-05
315272	Ano6	1.89092	1.21203e-46
65161	Litaf	1.8936	7.5729e-106
25380	Anxa1	1.89798	4.30704e-09
315994	Mapkapk3	1.90067	1.91672e-34
24268	Cp	1.90653	1.82724e-06
300219	Troap	1.90758	0.00710655
313057	Serinc2	1.90969	4.43992e-13
64362	Des	1.91129	6.43207e-15
100910669	LOC100910669	1.91226	0.0110002
365527	RT1-M6-2	1.91524	8.28993e-07
363767	Abi3bp	1.91679	7.62724e-05
308451	Itpkc	1.91815	1.78467e-59
83727	Fbn1	1.91834	6.59533e-29
316353	Creg2	1.92192	2.12498e-10
311336	Nusap1	1.92245	0.000118265
25663	Il1r1	1.92431	8.69235e-31
63878	Stc2	1.92636	8.46613e-12
54223	Adcy4	1.93326	9.47349e-17
24890	Esr1	1.93783	5.22461e-11
361673	Ifitm3	1.94119	3.34905e-22
307169	Mastl	1.94263	0.000546888
140924	Il2rg	1.94561	3.31717e-05
288937	Serpinb8	1.9485	0.020251
24886	Tbxas1	1.95288	2.6371e-07
64681	Mvp	1.95365	3.31144e-29
296368	Ube2c	1.95639	0.000500126
25623	Gys2	1.95916	0.0490656
294074	Cep55	1.962	0.00557247
498028	Cep295nl	1.96532	3.76279e-07
498281	Nectin4	1.96656	3.58351e-07
65272	Kcnk10	1.96871	4.65675e-21
290626	Haus8	1.97115	6.73163e-12
296409	Cass4	1.97205	0.000152984
313866	Plekhh2	1.97216	2.63952e-13
501010	Spesp1	1.97294	0.00421432
685067	LOC685067	1.97796	0.00134234
114216	S100a3	1.978	1.89871e-07
361594	Aen	1.98033	1.50741e-33
296836	Lrrd1	1.98396	0.00694996
170847	Kcnj15	1.99103	0.0019432
25448	Cenpi	1.99415	1.39852e-09
362998	Dnajc22	1.99502	0.00427296
[truncated: 658 more rows]

## Sheet: up
Gene ID	Gene Symbol	Type	log2fc (MCAO / NC)	Qvalue (MCAO / NC)
24165	Ada	mRNA	1.00013	0.0468289
304091	Il10rb	mRNA	1.00042	4.20825e-09
29624	Alox5ap	mRNA	1.00167	0.00901579
303742	Faap100	mRNA	1.00468	3.8913e-16
497931	Pik3r5	mRNA	1.0064	0.000727599
300105	Ttll12	mRNA	1.008	2.2945e-19
314596	Rasal3	mRNA	1.00841	0.000236695
299851	Mars1	mRNA	1.00895	1.92952e-22
24361	Fancc	mRNA	1.0096	2.69051e-08
360661	Llgl2	mRNA	1.01038	0.0035426
64032	Ccn2	mRNA	1.01174	0.000207304
361028	Mapk1ip1l	mRNA	1.01348	4.29619e-09
50559	Acot1	mRNA	1.0145	0.00124814
308069	Slc12a7	mRNA	1.0149	3.84885e-05
295297	Etv3	mRNA	1.01557	3.01507e-05
171547	Crispld2	mRNA	1.0157	6.46256e-06
100361830	Tram2	mRNA	1.0166	0.0088967
293738	Ccdc86	mRNA	1.01667	6.14144e-18
294410	Man1a1	mRNA	1.01798	3.16268e-11
300177	Irak4	mRNA	1.01958	4.42786e-05
83498	Hnrnpab	mRNA	1.01962	1.70971e-16
289419	Nuak2	mRNA	1.02017	0.000334259
60373	Nop58	mRNA	1.02017	4.19836e-30
117063	Ptpn2	mRNA	1.02032	4.91581e-12
303193	Alkbh5	mRNA	1.02042	7.82377e-10
306886	Ripk1	mRNA	1.02075	6.97888e-16
310760	Cttnbp2nl	mRNA	1.02085	3.00555e-20
361422	Cotl1	mRNA	1.02146	2.23905e-34
156117	Casp12	mRNA	1.02161	0.0322933
291733	Slc39a6	mRNA	1.0218	2.60226e-11
115769	Tjp2	mRNA	1.02198	7.09076e-11
299700	RGD1563365	mRNA	1.022	4.14202e-08
288515	Micall2	mRNA	1.02442	3.66183e-06
171144	Slco4a1	mRNA	1.02482	0.00448057
360866	Scyl3	mRNA	1.02486	6.20324e-30
313837	Qpct	mRNA	1.02503	6.18522e-05
306182	Ipo5	mRNA	1.02613	1.73821e-17
192177	Unc13d	mRNA	1.02663	0.00122364
252832	Zc3hav1	mRNA	1.02751	1.02894e-09
25338	Ninj1	mRNA	1.0277	2.04986e-35
171394	Clstn2	mRNA	1.02772	7.02889e-14
24778	Slc2a1	mRNA	1.02794	4.33343e-10
302946	Glis2	mRNA	1.02912	1.48985e-17
679127	Rrp12	mRNA	1.03022	3.64208e-22
116699	Inpp4b	mRNA	1.03024	2.92992e-05
108349548	LOC108349548	mRNA	1.03085	0.000327646
361103	Zmiz1	mRNA	1.03096	2.38201e-08
499772	Ier5l	mRNA	1.03168	1.2294e-11
191568	Naip6	mRNA	1.03179	0.00242126
316327	Arid5a	mRNA	1.03195	2.87168e-07
25551	Slc2a3	mRNA	1.03205	4.49159e-07
306527	Dusp26	mRNA	1.03208	5.78459e-17
29563	Crabp2	mRNA	1.03211	0.00204139
29158	Fbln5	mRNA	1.03215	0.000161245
317227	Tlr13	mRNA	1.03257	2.44194e-05
116502	Bak1	mRNA	1.03338	4.77087e-26
266714	Myo7a	mRNA	1.03413	0.00120003
78967	Mcam	mRNA	1.03429	1.05988e-10
362703	Wdr43	mRNA	1.03475	2.03499e-23
303836	Bcl6	mRNA	1.0349	4.66565e-36
259218	Rwdd1	mRNA	1.03561	3.77796e-27
361237	Cdyl	mRNA	1.03604	3.09882e-06
171160	Hopx	mRNA	1.03685	0.000242608
282817	Pycard	mRNA	1.03744	0.0326885
414792	RT1-CE10	mRNA	1.03747	0.0141142
361560	Vstm2b	mRNA	1.03756	9.29347e-06
308341	Ssc5d	mRNA	1.0385	0.000117145
296787	Sema3c	mRNA	1.04017	1.67807e-05
361034	Arhgef40	mRNA	1.0405	6.51291e-10
140943	Ppp4r1	mRNA	1.04068	1.23705e-27
114021	Ebna1bp2	mRNA	1.04078	1.58587e-13
289707	Lyar	mRNA	1.04082	2.51866e-18
498997	Rspo3	mRNA	1.04226	3.47891e-06
299331	Hsp90aa1	mRNA	1.04349	1.56875e-14
78969	Trib1	mRNA	1.04407	0.0337766
108348069	LOC108348069	mRNA	1.0448	2.90588e-17
292765	Ggn	mRNA	1.04502	0.00900512
291964	Fhod1	mRNA	1.04519	7.67988e-08
312213	Plxna4	mRNA	1.04533	5.40258e-16
83472	Ugdh	mRNA	1.04731	5.04039e-09
25205	Il6st	mRNA	1.04812	4.35978e-26
500040	Tes	mRNA	1.05009	3.19419e-05
287362	Nlrp3	mRNA	1.05083	0.00193475
60666	Gpd1	mRNA	1.05196	5.7385e-06
114208	Skil	mRNA	1.05233	3.57177e-08
100910848	LOC100910848	mRNA	1.05314	0.037552
29614	Psme2	mRNA	1.05325	3.62232e-20
361853	Fam184a	mRNA	1.05414	5.57572e-22
680712	Scx	mRNA	1.05463	0.00129304
312849	Med21	mRNA	1.05538	1.84887e-12
303211	Mmgt2	mRNA	1.05559	2.93102e-10
81516	Smad7	mRNA	1.05695	2.82569e-11
300225	Fmnl3	mRNA	1.05726	3.62558e-11
311210	Tspan18	mRNA	1.05737	0.000268499
298091	Slc31a2	mRNA	1.0592	3.03113e-09
25291	Anxa3	mRNA	1.05928	4.97223e-35
360526	P4ha2	mRNA	1.05928	0.000257267
364241	Kcnk5	mRNA	1.06114	0.0115609
315579	Ubash3b	mRNA	1.06277	1.00631e-07
65168	Scamp2	mRNA	1.06322	7.90216e-29
498972	Cpne2	mRNA	1.06402	1.55505e-06
288108	Naa50	mRNA	1.06538	2.44758e-35
298683	Vwa1	mRNA	1.06564	5.71029e-12
100911256	LOC100911256	mRNA	1.06613	0.000359755
171299	Foxd1	mRNA	1.06662	0.0453799
314897	Ppm1h	mRNA	1.06817	5.92878e-08
24251	Cd53	mRNA	1.07049	7.81143e-07
361224	Card19	mRNA	1.07163	1.65931e-07
294925	Fndc3b	mRNA	1.07182	3.21766e-21
63865	Lgmn	mRNA	1.07225	4.13351e-21
303901	Sema5b	mRNA	1.07355	4.24622e-06
300691	Nnmt	mRNA	1.074	0.000227716
315265	Twf1	mRNA	1.07465	3.97416e-62
60416	Pfkp	mRNA	1.07473	1.24654e-15
500538	Ybx1	mRNA	1.07507	7.03902e-56
311826	Rexo4	mRNA	1.07517	2.0328e-06
313244	Frmpd1	mRNA	1.07565	0.000178555
296655	Stom	mRNA	1.07761	1.07517e-11
301265	Pla2g7	mRNA	1.07766	1.68549e-07
297592	Spsb2	mRNA	1.07967	7.89466e-06
360991	Vrk2	mRNA	1.08005	0.000389988
29510	Pctp	mRNA	1.08007	0.000428797
689613	Mtmr11	mRNA	1.08077	2.03326e-17
679711	LOC679711	mRNA	1.08363	0.00528229
103690102	LOC103690102	mRNA	1.0847	0.0176011
24511	Itgb1	mRNA	1.08602	1.91385e-39
290686	Tma16	mRNA	1.0864	3.81311e-14
360962	Tacc3	mRNA	1.08738	2.33611e-06
613226	Slc6a17	mRNA	1.08868	3.72944e-13
108348056	NEWGENE_1306714	mRNA	1.08874	2.82075e-06
295588	Rnd3	mRNA	1.08905	1.25054e-10
192181	Podxl	mRNA	1.09039	1.98791e-34
116662	Ecm1	mRNA	1.09062	6.84584e-09
84583	Rgs2	mRNA	1.09126	0.000481902
116677	F2rl1	mRNA	1.09352	0.00769647
692004	Siah3	mRNA	1.09381	0.0208925
63868	Hspd1	mRNA	1.09461	1.56715e-13
25217	Tapbp	mRNA	1.09475	2.58373e-06
291874	Nup93	mRNA	1.09538	2.82829e-22
170671	Lhx3	mRNA	1.09609	0.0242769
100912068	LOC100912068	mRNA	1.09616	0.00726786
24482	Igf1	mRNA	1.09802	2.30228e-14
299312	LOC299312	mRNA	1.09872	2.58976e-12
304944	Uck2	mRNA	1.09939	3.76068e-08
25494	Nid1	mRNA	1.0999	1.61677e-06
25737	Pcna	mRNA	1.1011	4.09523e-26
315164	Cenpm	mRNA	1.10319	6.21002e-07
292072	Aprt	mRNA	1.10345	3.75171e-18
114553	Ncf1	mRNA	1.10568	1.00483e-05
103690178	LOC103690178	mRNA	1.10575	2.67808e-14
307366	Malt1	mRNA	1.1062	1.53605e-09
29302	Itgb3	mRNA	1.10742	0.0488852
24973	RT1-A1	mRNA	1.10821	0.00114846
140668	Abcc3	mRNA	1.10893	0.00239555
25043	Eln	mRNA	1.10894	1.07517e-11
316035	Cmtm6	mRNA	1.10922	3.34358e-13
308990	LOC308990	mRNA	1.10981	0.0153378
362817	Cdk2	mRNA	1.10996	7.73459e-06
192180	Nip7	mRNA	1.1112	4.62367e-12
310588	Tchh	mRNA	1.11263	0.00624361
367277	LOC367277	mRNA	1.11544	0.0157025
29643	Sv2c	mRNA	1.11605	6.85686e-07
286979	Zfp455	mRNA	1.11709	5.18771e-08
308445	Cyp2s1	mRNA	1.11971	1.19028e-06
362653	Ctrc	mRNA	1.12193	0.0129863
24967	Psmb9	mRNA	1.1227	0.00163357
294988	Ankrd50	mRNA	1.1238	1.72952e-20
24464	Hp	mRNA	1.1243	0.0421961
498582	Wdfy4	mRNA	1.12589	7.08694e-06
100910056	LOC100910056	mRNA	1.12673	0.000119276
89824	Chi3l1	mRNA	1.12764	0.00489677
100910069	LOC100910069	mRNA	1.12838	1.85755e-11
24875	Vipr1	mRNA	1.12861	3.07456e-18
362526	Dnajc25	mRNA	1.12868	6.3431e-08
24356	Ets1	mRNA	1.13032	1.20802e-10
24626	Pde4b	mRNA	1.1304	4.08456e-25
679504	Nemp1	mRNA	1.13164	0.000940452
117524	Ccnf	mRNA	1.13186	6.56127e-06
685963	LOC685963	mRNA	1.13236	0.0361602
310097	Snx18	mRNA	1.13237	1.62416e-28
306860	Gcnt2	mRNA	1.13252	2.03018e-13
25211	Lyz2	mRNA	1.13291	0.00025326
24812	Tap2	mRNA	1.13291	0.000369169
680111	Rbl1	mRNA	1.13296	6.38627e-06
499947	Cbln4	mRNA	1.13316	0.000351872
300901	Plod2	mRNA	1.13387	2.04593e-08
289883	Tmed5	mRNA	1.13456	6.82106e-21
499839	RGD1564664	mRNA	1.1349	0.010218
316557	Rhbdd1	mRNA	1.13579	1.10485e-11
29560	Hif1a	mRNA	1.13645	1.39666e-22
81641	Anpep	mRNA	1.13703	3.70591e-08
24693	Ptgs1	mRNA	1.13882	0.00011203
100362733	Irgm2	mRNA	1.13941	1.95875e-05
58819	Txnrd1	mRNA	1.13945	2.14042e-60
60628	Cxcr4	mRNA	1.14122	0.00109204
307919	Snai3	mRNA	1.14141	0.0141472
313713	Casz1	mRNA	1.14215	1.4701e-05
25420	Cryab	mRNA	1.1437	1.39204e-09
66015	Adamts4	mRNA	1.14534	6.14638e-06
362831	Dot1l	mRNA	1.14565	1.0153e-08
289711	Evc2	mRNA	1.14579	0.000238128
100911548	LOC100911548	mRNA	1.1463	0.035436
498675	LOC498675	mRNA	1.14637	0.00655697
306279	Arhgap22	mRNA	1.14645	3.38959e-07
499762	Med22	mRNA	1.1468	0.0386851
103690154	LOC103690154	mRNA	1.14752	3.25866e-17
25692	Plat	mRNA	1.14779	1.18415e-08
294273	RT1-DMb	mRNA	1.14921	1.58827e-15
25341	Tnfrsf11b	mRNA	1.14935	1.12454e-06
156826	Eya2	mRNA	1.14975	0.000775082
171350	Pabpc1	mRNA	1.15029	7.50272e-47
307350	Afg3l2	mRNA	1.15075	2.59837e-23
499537	Fyb1	mRNA	1.15177	0.000186857
25661	Fn1	mRNA	1.15213	6.85686e-07
64025	Cd244	mRNA	1.15316	0.0448462
108353205	LOC108353205	mRNA	1.15366	0.0200953
288016	P3h2	mRNA	1.15509	0.00065881
170573	Slc38a4	mRNA	1.15525	0.00184204
362279	Pard6b	mRNA	1.15617	1.08276e-15
686611	Sinhcaf	mRNA	1.15838	6.90165e-05
361517	Vasp	mRNA	1.15889	1.79204e-13
100912590	LOC100912590	mRNA	1.15998	0.000655197
363328	Ticam1	mRNA	1.16001	0.00121247
311403	Mtfr1	mRNA	1.16173	1.89416e-08
310880	Zgrf1	mRNA	1.16173	0.000513461
687424	Dtx1	mRNA	1.16178	1.19087e-27
298534	Clspn	mRNA	1.16249	0.00124574
50719	Slc7a5	mRNA	1.16361	1.54812e-17
116466	Wnt2b	mRNA	1.16424	6.72376e-07
64200	Hnrnpf	mRNA	1.16669	7.96041e-66
246097	Fas	mRNA	1.16674	0.00926973
140583	Chek1	mRNA	1.16743	8.93645e-08
298579	Pla2g2d	mRNA	1.16754	0.00229349
304650	Misp3	mRNA	1.16814	0.000117108
492821	Pmaip1	mRNA	1.16849	3.71724e-06
288499	Slc29a4	mRNA	1.16893	4.83879e-09
360230	Stk40	mRNA	1.1704	1.68127e-23
116596	Map3k8	mRNA	1.17351	0.000142468
282581	Fzd6	mRNA	1.17365	8.4189e-07
83837	Bambi	mRNA	1.17411	7.82531e-05
360406	Ptprf	mRNA	1.17413	9.11457e-33
29497	Ptbp1	mRNA	1.17461	2.25679e-70
64157	Ddah1	mRNA	1.17505	7.54521e-38
363140	Rassf1	mRNA	1.17605	3.34637e-16
292768	Yif1b	mRNA	1.17649	0.00788401
305307	Cwh43	mRNA	1.17763	0.0189367
64044	Casp8	mRNA	1.17936	0.000384808
25317	Fgf1	mRNA	1.17949	1.53726e-08
291081	Tubb2b	mRNA	1.17951	3.15308e-08
361147	Primpol	mRNA	1.18095	3.64007e-08
313494	Tln1	mRNA	1.18192	5.13999e-32
305828	Socs4	mRNA	1.18505	4.45011e-08
192262	C1s	mRNA	1.18648	5.40687e-05
294213	RT1-M1-4	mRNA	1.18666	0.0305114
310791	Slc25a24	mRNA	1.18776	6.1698e-15
680493	Polr1g	mRNA	1.18849	1.7444e-17
29728	Mcm4	mRNA	1.18955	3.71502e-29
305938	Spata13	mRNA	1.19061	2.98181e-19
679091	Mettl1	mRNA	1.19123	1.04763e-18
307482	Fchsd1	mRNA	1.19217	9.7071e-10
306247	Il17rb	mRNA	1.19366	0.00679432
365377	Trim72	mRNA	1.19467	0.00728043
311013	Arsj	mRNA	1.19526	0.0084011
309301	Rcl1	mRNA	1.19595	8.37365e-32
360652	Sdk2	mRNA	1.19637	4.76979e-31
360627	Fkbp10	mRNA	1.19881	5.54459e-15
29398	Stk10	mRNA	1.199	5.94548e-10
100361733	Ociad2	mRNA	1.19917	7.49062e-10
498272	Uap1	mRNA	1.19936	0.00554596
171011	Kcng3	mRNA	1.20038	0.00604724
25671	Smad1	mRNA	1.20039	1.94446e-19
117036	Lamc1	mRNA	1.20161	2.29798e-22
361300	Mocos	mRNA	1.20218	0.0245086
24326	Ednra	mRNA	1.20366	1.66578e-06
687808	Slc16a9	mRNA	1.20373	6.87295e-07
688228	Myl4	mRNA	1.20377	0.0303469
300438	Ldlr	mRNA	1.20516	0.000168316
81515	Lyn	mRNA	1.20532	2.708e-09
140910	Msmo1	mRNA	1.20635	5.75637e-14
293180	Micalcl	mRNA	1.20761	0.00587085
500689	Ttc9	mRNA	1.20807	4.15147e-18
305234	Stbd1	mRNA	1.20902	8.25883e-05
305419	Pi4k2b	mRNA	1.20944	6.26585e-08
29685	Mcm6	mRNA	1.21108	1.85501e-07
305584	Rel	mRNA	1.21204	2.01693e-05
100360017	Mrps6	mRNA	1.21403	2.36104e-14
25454	Gfra1	mRNA	1.21522	3.75171e-18
25418	Dpysl3	mRNA	1.21532	4.4724e-15
293451	Hs3st2	mRNA	1.2156	8.17204e-07
59106	Ltbp2	mRNA	1.21634	0.000682253
25342	Oxtr	mRNA	1.2164	0.000221528
24184	Ak2	mRNA	1.21732	3.52316e-23
25181	Bgn	mRNA	1.2185	2.5364e-09
294103	Papss2	mRNA	1.21914	0.000561414
25713	Itgb7	mRNA	1.22004	0.0173277
289352	Eprs	mRNA	1.2205	6.31224e-140
315023	Slc25a32	mRNA	1.2212	5.27826e-09
501688	Lsm11	mRNA	1.22251	0.0108057
84468	Chst3	mRNA	1.22763	3.74722e-06
315702	RGD1305464	mRNA	1.22905	1.78481e-15
679028	Rbpj	mRNA	1.22999	2.73085e-42
303684	Trim65	mRNA	1.23007	4.08716e-17
60460	Hspa2	mRNA	1.23069	6.21385e-11
288093	Arhgap31	mRNA	1.23175	4.33827e-11
299211	Zdhhc22	mRNA	1.2333	5.27826e-09
362650	Fblim1	mRNA	1.23358	0.000794798
296219	Nxt1	mRNA	1.23383	1.92893e-09
24533	Ldha	mRNA	1.23469	8.94688e-18
100911685	LOC100911685	mRNA	1.23803	2.2336e-22
306009	Slc39a14	mRNA	1.23945	1.00312e-19
300758	Celf6	mRNA	1.23946	7.56739e-15
287418	Arhgef15	mRNA	1.23946	5.30018e-10
288562	Tfr2	mRNA	1.24017	0.00146014
353252	Rdh10	mRNA	1.24075	2.78924e-13
94204	Ece1	mRNA	1.24305	2.88349e-78
108352191	LOC108352191	mRNA	1.24308	0.0108556
24826	Tg	mRNA	1.24736	0.0389706
298609	Efhd2	mRNA	1.24779	8.01874e-27
114555	Casp4	mRNA	1.24856	0.000280887
365661	Erbin	mRNA	1.24912	3.34961e-38
81750	Pros1	mRNA	1.2498	8.6734e-12
25446	Fosl2	mRNA	1.25064	2.31875e-05
298510	Pabpc4	mRNA	1.25282	9.73453e-50
171043	Fbxo32	mRNA	1.25453	1.36895e-06
362418	Irak2	mRNA	1.2564	3.61082e-07
100360623	Iqgap2	mRNA	1.25666	4.63046e-05
116808	Pcdh12	mRNA	1.25699	0.0339414
25441	Fcer1g	mRNA	1.25811	9.336e-09
108348131	NEWGENE_620180	mRNA	1.25903	7.04925e-06
310548	Rbm46	mRNA	1.25917	0.00456504
24298	Cyp21a1	mRNA	1.26138	0.0407394
493865	Gimap9	mRNA	1.2626	0.039059
25462	Hspe1	mRNA	1.26311	3.47676e-14
114636	Zyx	mRNA	1.26382	9.40009e-14
312701	Cd163	mRNA	1.26386	0.00164884
307579	Zfp521	mRNA	1.26406	0.000145906
25655	Gja4	mRNA	1.26435	1.2947e-09
414790	RT1-CE13	mRNA	1.26517	0.000304349
300838	Tmod3	mRNA	1.26965	2.2499e-35
25741	Pfkl	mRNA	1.26967	3.27699e-33
309452	Nfkb2	mRNA	1.27037	2.7965e-06
103693267	LOC103693267	mRNA	1.27471	0.00198425
292058	Gins2	mRNA	1.27506	0.000230119
114110	Flt4	mRNA	1.27556	0.000544636
691995	LOC691995	mRNA	1.27659	1.59563e-17
156767	Tnfrsf1b	mRNA	1.2781	0.000839756
304822	Pkp1	mRNA	1.27838	8.44925e-07
291137	Gmnn	mRNA	1.2793	4.1691e-10
116651	E2f5	mRNA	1.28044	2.87018e-18
683470	Gas1	mRNA	1.28075	2.08664e-05
680531	Sapcd2	mRNA	1.28209	9.16446e-08
317399	Ddx21	mRNA	1.28329	4.13602e-44
362513	Shb	mRNA	1.28524	1.37818e-20
313729	Errfi1	mRNA	1.28555	0.00135152
497040	Prss36	mRNA	1.28689	4.59905e-05
113940	Gmfg	mRNA	1.28736	1.63395e-05
58954	Klf6	mRNA	1.28745	4.37609e-20
282822	Trpc7	mRNA	1.2875	0.0143226
311764	Zfp217	mRNA	1.28887	3.84592e-09
25690	Ahr	mRNA	1.2898	3.49104e-17
246760	Mafk	mRNA	1.29	1.1527e-16
314694	Chst11	mRNA	1.2936	1.57739e-09
683626	Lbh	mRNA	1.29378	0.0113321
362138	Rbms1	mRNA	1.29405	8.89233e-11
304960	Olfml2b	mRNA	1.29556	4.54862e-12
296345	Jph2	mRNA	1.29735	0.00126425
114587	Dlk1	mRNA	1.29756	1.5981e-06
84032	Col3a1	mRNA	1.29781	0.00822385
498119	Spidr	mRNA	1.29935	9.53158e-05
497010	Eng	mRNA	1.30136	7.74242e-17
310631	Mex3a	mRNA	1.30269	7.55303e-13
314246	Zbtb1	mRNA	1.30432	1.13083e-22
83681	Cish	mRNA	1.30526	1.20489e-09
24842	Tp53	mRNA	1.30531	3.28308e-70
688146	Rsad1	mRNA	1.30573	8.50535e-06
100360205	Palld	mRNA	1.30611	6.56093e-24
301348	Zap70	mRNA	1.30619	0.000735661
315121	Cdc42ep1	mRNA	1.30696	2.87866e-10
501512	Dipk2b	mRNA	1.30712	6.38977e-05
298845	Emilin1	mRNA	1.30885	4.72082e-19
102553587	Peg10	mRNA	1.30937	1.22669e-06
81707	Mmp14	mRNA	1.31213	3.91e-06
56814	Slc24a1	mRNA	1.31252	5.18261e-05
362046	Dapp1	mRNA	1.31272	1.93371e-08
24571	Muc1	mRNA	1.31438	4.20387e-05
293154	Folr2	mRNA	1.31463	0.00533541
29243	F10	mRNA	1.31487	0.0301411
295061	Tm4sf1	mRNA	1.31618	1.54285e-13
360932	Atp10d	mRNA	1.31661	1.93739e-23
361630	Tead1	mRNA	1.31771	9.63934e-23
100912218	Itprip	mRNA	1.31879	0.000137581
54250	Fgf2	mRNA	1.32071	2.56889e-07
363227	Nabp1	mRNA	1.32537	1.15619e-19
307404	Arsi	mRNA	1.32687	0.00148816
89827	Ddx39a	mRNA	1.32692	7.97762e-24
499914	Gins1	mRNA	1.32692	0.01097
500789	Gipc3	mRNA	1.32748	8.69702e-05
309135	Ano1	mRNA	1.32894	6.69881e-08
116689	Ptpn6	mRNA	1.32926	2.76212e-11
299145	Rhoj	mRNA	1.32999	1.42371e-05
309225	Olr337	mRNA	1.33071	0.0138044
246781	Ptpn7	mRNA	1.33145	2.40938e-05
24918	Stat5a	mRNA	1.33151	1.69727e-07
445269	C5ar2	mRNA	1.33194	2.1782e-06
24968	Psmb8	mRNA	1.3333	1.47344e-08
313722	Spsb1	mRNA	1.33494	2.13542e-11
310843	Sec24d	mRNA	1.33557	8.01148e-44
297483	Shq1	mRNA	1.34058	1.89393e-07
292661	Ptgir	mRNA	1.34096	0.0445605
29687	C1qb	mRNA	1.34232	9.26978e-17
314128	RGD1304624	mRNA	1.34314	6.92163e-06
64035	Pygl	mRNA	1.34597	7.66835e-11
102552378	LOC102552378	mRNA	1.34618	0.0114346
360161	Nek6	mRNA	1.34657	1.41753e-41
500826	Galnt4	mRNA	1.34895	1.56705e-12
500973	Slc37a2	mRNA	1.35103	8.04328e-06
688292	Card14	mRNA	1.35138	1.53227e-05
287710	Cavin1	mRNA	1.35169	8.75436e-09
25584	F3	mRNA	1.35397	2.92961e-05
24536	Lepr	mRNA	1.35421	0.000672248
83618	Rest	mRNA	1.35461	1.31877e-21
83518	Aplnr	mRNA	1.35667	0.00717346
361238	Pxdc1	mRNA	1.35687	2.79479e-10
311423	Slc4a11	mRNA	1.3578	5.65627e-10
311373	Trim69	mRNA	1.35858	0.0471768
414793	RT1-CE3	mRNA	1.3588	0.00191086
171369	Cd40	mRNA	1.35905	0.00903892
79114	Fgfr1	mRNA	1.3596	2.35655e-18
297604	Ltbr	mRNA	1.3599	5.01879e-16
364858	Stk32a	mRNA	1.36106	0.00236097
315131	Kdelr3	mRNA	1.36125	1.08463e-05
306760	Dok3	mRNA	1.36239	8.67089e-06
293019	Arrdc4	mRNA	1.36459	5.02972e-21
299356	Syne3	mRNA	1.36569	9.90599e-11
305826	Samd4a	mRNA	1.36571	9.34109e-13
64545	Icos	mRNA	1.36579	0.0395455
25157	Plagl1	mRNA	1.36802	3.89617e-05
364396	Arl11	mRNA	1.36817	1.52776e-05
64026	Casp7	mRNA	1.3683	5.85318e-14
314654	Myo1f	mRNA	1.36914	6.22133e-13
60670	Fut4	mRNA	1.37034	9.0196e-05
100362783	LOC100362783	mRNA	1.37126	0.00573949
296344	Mybl2	mRNA	1.37128	0.000726337
293660	Rhod	mRNA	1.37295	0.0498998
292747	Fbl	mRNA	1.37319	2.43193e-37
29369	Fgf18	mRNA	1.37867	0.000146366
679937	Dram1	mRNA	1.37943	0.0014163
304127	Bach1	mRNA	1.37949	2.43309e-19
301232	RGD1561662	mRNA	1.37961	0.000283429
310344	Plk4	mRNA	1.3832	4.91058e-05
366126	Spi1	mRNA	1.38685	2.29446e-11
309208	Lrrc10b	mRNA	1.38771	0.0254904
294043	Sorcs3	mRNA	1.38828	1.49047e-07
58923	Mefv	mRNA	1.38861	0.00578978
65187	Gabrq	mRNA	1.38945	1.23746e-06
81813	Klf10	mRNA	1.39032	4.34576e-06
680122	Sap30	mRNA	1.39167	5.43295e-17
361275	Bend7	mRNA	1.39424	3.71013e-05
24516	Jun	mRNA	1.39556	1.20224e-17
300682	Tmprss13	mRNA	1.39591	0.000632155
56646	Lgals1	mRNA	1.39732	1.46359e-05
679845	Shc4	mRNA	1.39775	2.3473e-08
24974	RT1-A2	mRNA	1.39794	0.00585588
309724	Tmem26	mRNA	1.39989	0.0448847
85428	Rhoq	mRNA	1.4021	2.38736e-51
290350	Loxl2	mRNA	1.40347	2.08166e-05
25507	Pcsk6	mRNA	1.40382	8.61932e-08
100911597	Myh9l1	mRNA	1.405	4.29448e-43
29307	Gpr182	mRNA	1.4061	1.55638e-05
304485	Hvcn1	mRNA	1.40698	0.0347424
361526	Sertad1	mRNA	1.40778	4.57626e-12
102551014	LOC102551014	mRNA	1.40782	0.0435875
171563	Nav2	mRNA	1.40835	1.17888e-48
498282	Arhgap30	mRNA	1.40945	3.83757e-05
81679	Jup	mRNA	1.41038	6.35236e-26
298518	Csf3r	mRNA	1.41156	6.19769e-07
298441	Nasp	mRNA	1.41283	1.89799e-13
308958	Cdr2	mRNA	1.41456	3.14065e-08
311332	Dll4	mRNA	1.41522	8.14506e-07
64120	Kcnk13	mRNA	1.41552	2.56074e-14
24546	Slco2a1	mRNA	1.41593	1.06084e-12
287644	Phospho1	mRNA	1.41737	6.04965e-18
25324	Htr4	mRNA	1.41798	0.0174316
117279	Cflar	mRNA	1.4189	8.45771e-15
24653	Pla2g4a	mRNA	1.42026	3.59684e-15
503306	Sowahc	mRNA	1.42064	2.42926e-10
170634	Tas1r3	mRNA	1.42085	0.0234689
303380	Slfn2	mRNA	1.42138	1.27457e-06
24936	Cd9	mRNA	1.42339	2.39598e-33
171071	Ppp1r15a	mRNA	1.42374	3.02662e-12
25717	Tgfb3	mRNA	1.42405	1.09359e-11
290644	Ifi30	mRNA	1.42492	5.82684e-15
288242	Chaf1b	mRNA	1.42706	9.1889e-06
25664	Pparg	mRNA	1.42784	0.000735852
117062	Hmga1	mRNA	1.42921	6.68481e-13
66021	Cybb	mRNA	1.43312	0.00344784
298069	Col15a1	mRNA	1.43424	0.000145896
502694	Dok5	mRNA	1.43612	9.85203e-15
362431	Clec4a3	mRNA	1.43677	0.000253066
108348293	LOC108348293	mRNA	1.43913	0.0297563
140433	Lama5	mRNA	1.43942	1.38529e-07
313681	Lrrc38	mRNA	1.44359	1.29162e-09
497936	Tmem88	mRNA	1.44391	1.9076e-09
25118	Itga1	mRNA	1.44505	0.000324749
305166	Gpat3	mRNA	1.44611	7.02286e-06
316602	Hjurp	mRNA	1.44875	0.000106063
361790	Ppp1r18	mRNA	1.44965	1.3432e-26
315430	Amotl1	mRNA	1.44967	1.00776e-74
499566	Ca13	mRNA	1.45221	0.00957449
81527	Nrp2	mRNA	1.45352	7.65059e-17
102552055	Angptl7	mRNA	1.4556	0.0124652
84016	Grip1	mRNA	1.45635	8.33765e-16
103694875	LOC103694875	mRNA	1.46398	0.0002659
64037	Slc22a4	mRNA	1.46606	4.51282e-06
24807	Tacr1	mRNA	1.46652	6.25063e-06
309036	Rexo5	mRNA	1.46706	0.0062091
81725	Musk	mRNA	1.46944	0.00128081
317676	Lat2	mRNA	1.47268	1.30292e-09
501854	Rab7b	mRNA	1.47375	1.12263e-08
312046	Dbf4	mRNA	1.47441	0.00944046
103689941	LOC103689941	mRNA	1.47564	7.90774e-06
362634	C1qc	mRNA	1.47575	2.13125e-19
116636	Eif4ebp1	mRNA	1.47624	1.21767e-24
24655	Plcd1	mRNA	1.47714	7.48939e-11
291912	Nod2	mRNA	1.47732	0.0215999
362165	Creb3l1	mRNA	1.47736	8.26322e-08
24253	Cebpb	mRNA	1.47896	4.27222e-08
309527	Ch25h	mRNA	1.47985	7.24069e-09
60374	Lmna	mRNA	1.48159	1.25936e-21
687266	Fpgs	mRNA	1.48191	2.32647e-24
361986	Slc39a1	mRNA	1.48208	5.70226e-95
117955	Slc4a7	mRNA	1.4842	1.92971e-17
24310	Ace	mRNA	1.4853	4.28159e-22
84007	C3ar1	mRNA	1.48539	1.94492e-10
311532	Sdcbp2	mRNA	1.48587	0.00114416
304784	Slc26a9	mRNA	1.48747	0.0453503
310395	Noct	mRNA	1.4886	3.29717e-07
502091	Rnf122	mRNA	1.48886	2.82072e-07
683404	Rp1l1	mRNA	1.49031	0.00756765
299783	Glipr1	mRNA	1.49078	0.00183095
108348127	LOC108348127	mRNA	1.4911	2.54507e-09
84022	Ghsr	mRNA	1.49205	0.0153919
360772	Zfand2a	mRNA	1.49248	3.10971e-09
362867	Mybpc1	mRNA	1.49494	4.93361e-07
25527	Ptgis	mRNA	1.49815	9.96705e-07
316130	Plin3	mRNA	1.4983	4.64046e-10
103690125	NEWGENE_1590969	mRNA	1.5003	9.5178e-06
59305	Tcam1	mRNA	1.50079	0.0393524
114633	Plce1	mRNA	1.50196	3.91241e-13
499781	Cfap157	mRNA	1.50248	0.0275628
303378	Slfn13	mRNA	1.50315	5.76501e-19
353218	Tnfsf9	mRNA	1.50476	0.000379515
308408	Gpr4	mRNA	1.50668	5.4422e-08
302083	RGD1562660	mRNA	1.51048	0.000165034
29415	S1pr2	mRNA	1.51084	1.03273e-16
83425	Akap12	mRNA	1.51117	2.74103e-10
170538	Prkcd	mRNA	1.51131	2.70575e-08
303214	Trim16	mRNA	1.51205	8.50105e-14
300866	Lca5	mRNA	1.51547	3.68999e-22
192259	Plb1	mRNA	1.51704	0.0260185
292879	Mybpc2	mRNA	1.51778	0.0478873
690743	Mlkl	mRNA	1.51866	0.000207228
29380	Phlda1	mRNA	1.52187	6.75208e-07
116717	Trip10	mRNA	1.523	3.60776e-29
500921	Tmem117	mRNA	1.52416	8.00077e-49
83567	Mchr1	mRNA	1.52515	7.82492e-07
353250	Hcar2	mRNA	1.5264	0.0042712
499870	Rad51	mRNA	1.52673	0.00122441
679629	Smtnl2	mRNA	1.52733	0.0228496
363071	Stra6	mRNA	1.52812	8.47437e-08
29596	Ifrd1	mRNA	1.52901	6.81624e-22
140868	Fabp5	mRNA	1.52988	3.05351e-33
308453	Coq8b	mRNA	1.53005	3.4852e-66
313743	Klhl21	mRNA	1.53121	7.6451e-32
367218	Runx2	mRNA	1.53197	4.83397e-10
24771	Sdc4	mRNA	1.53256	5.76424e-22
309607	RT1-CE5	mRNA	1.53302	3.64052e-19
287379	Shmt1	mRNA	1.53335	3.71991e-07
361493	Lilrb3l	mRNA	1.5341	0.00493285
289081	Colgalt2	mRNA	1.53711	1.56484e-07
54321	Cnn3	mRNA	1.53762	3.15643e-62
362287	Slc17a9	mRNA	1.53802	4.82672e-05
310738	Ngf	mRNA	1.54059	5.46002e-15
681820	Erich5	mRNA	1.54062	0.000985746
24609	Odc1	mRNA	1.54075	8.9524e-41
289796	Pkd1l1	mRNA	1.54212	0.0286739
362848	Pram1	mRNA	1.54259	0.000312145
315914	Morc4	mRNA	1.54264	4.68171e-07
315510	Igsf9b	mRNA	1.54295	1.31552e-07
309186	Fermt3	mRNA	1.54465	7.97746e-13
690919	Nrg4	mRNA	1.55023	0.0102467
619566	Cdca7l	mRNA	1.5513	0.000304794
117540	Plscr1	mRNA	1.55456	0.00151693
683463	Lilrb3a	mRNA	1.55609	0.030257
24600	Nos3	mRNA	1.55947	1.4686e-14
500561	Themis2	mRNA	1.56472	0.000153071
266769	Gpr3	mRNA	1.56579	0.0303469
102547047	LOC102547047	mRNA	1.5664	0.0465228
295333	Dennd2c	mRNA	1.56665	8.00034e-07
24962	Cth	mRNA	1.56782	3.10994e-13
363674	Stac2	mRNA	1.56804	6.78451e-12
364878	Marchf3	mRNA	1.56838	2.5501e-17
363630	Kdm6b	mRNA	1.56921	3.55261e-08
85385	Shc1	mRNA	1.56958	3.44797e-33
361744	Tmem252	mRNA	1.56983	0.000315846
313582	Fhl3	mRNA	1.57047	3.00418e-13
501736	Cd300a	mRNA	1.5728	0.00070429
499342	Cd274	mRNA	1.57433	2.67894e-06
317163	Eif1a	mRNA	1.57469	3.10655e-26
362774	Serpina11	mRNA	1.57738	0.00898434
79129	Cyba	mRNA	1.57745	2.41325e-10
309106	Sigirr	mRNA	1.5792	2.27456e-12
296947	Fscn3	mRNA	1.57998	0.0119812
293632	Ifitm10	mRNA	1.58188	9.65871e-15
84420	Adcy7	mRNA	1.58194	2.34254e-18
312538	Mcm2	mRNA	1.58277	1.69439e-12
304005	Nfkbiz	mRNA	1.58843	1.73255e-06
260416	Carhsp1	mRNA	1.59098	3.31672e-26
308761	Prc1	mRNA	1.59111	1.29401e-09
295703	Serping1	mRNA	1.59227	1.2318e-07
60338	Fxyd5	mRNA	1.59235	5.82123e-16
360564	Tax1bp3	mRNA	1.59382	9.94504e-39
60462	Batf3	mRNA	1.59471	0.00694977
25383	Apobec1	mRNA	1.59543	6.62122e-09
314386	Gpr68	mRNA	1.59545	1.97251e-12
312974	Chd7	mRNA	1.59578	5.01741e-24
60669	Cmklr1	mRNA	1.59865	6.05141e-06
114519	Nfil3	mRNA	1.5993	1.74565e-08
25326	Jak3	mRNA	1.59954	3.61537e-23
688730	Gpr84	mRNA	1.60153	3.8642e-10
116491	Kcnk6	mRNA	1.60428	1.55525e-08
24811	Tap1	mRNA	1.60429	3.29004e-05
313650	Fam43b	mRNA	1.60455	6.50656e-23
303824	Igf2bp2	mRNA	1.60468	0.000124656
363222	Rnf149	mRNA	1.60518	5.6081e-36
314636	Tmprss9	mRNA	1.60603	2.38223e-09
361615	Relt	mRNA	1.60646	3.14291e-15
501203	Myl12a	mRNA	1.60719	9.91652e-51
315196	Wnt7b	mRNA	1.60753	1.20014e-36
100361269	Snrpa1	mRNA	1.61045	1.55625e-23
313587	Zc3h12a	mRNA	1.61071	5.37825e-07
287457	Zmynd15	mRNA	1.61076	0.00128407
108349516	LOC108349516	mRNA	1.61141	0.0179371
54319	Ezr	mRNA	1.61318	3.47089e-16
312492	Dysf	mRNA	1.61356	6.0863e-06
81818	Vim	mRNA	1.61361	1.01092e-10
24699	Ptprc	mRNA	1.61558	2.5867e-09
24929	Ptger3	mRNA	1.61696	2.24605e-10
102556346	LOC102556346	mRNA	1.61721	4.4147e-20
117264	P2ry6	mRNA	1.61845	5.41895e-09
293860	Flna	mRNA	1.61862	1.96151e-28
365583	Dse	mRNA	1.6187	8.57708e-19
499253	Itpripl2	mRNA	1.62011	1.31218e-08
100909794	LOC100909794	mRNA	1.62089	2.65576e-05
501043	Il20rb	mRNA	1.62157	4.79483e-06
289997	Dlgap5	mRNA	1.6226	0.00403886
294235	Ier3	mRNA	1.6243	1.95295e-11
24390	B4galt1	mRNA	1.62631	1.23475e-16
362211	Mall	mRNA	1.62695	6.41298e-07
290595	LOC290595	mRNA	1.63047	0.00619914
103690068	LOC103690068	mRNA	1.63252	1.02779e-09
29518	Lgals7	mRNA	1.63442	0.0240546
363782	Cfap44	mRNA	1.63542	0.00209213
297594	Cdca3	mRNA	1.63611	0.0242174
114107	Kremen1	mRNA	1.63626	1.97187e-26
24232	C3	mRNA	1.64008	2.33439e-06
102552540	LOC102552540	mRNA	1.64027	0.000135284
361537	Tyrobp	mRNA	1.64037	4.99965e-27
305073	Dtl	mRNA	1.642	3.9354e-09
361674	Eps8l2	mRNA	1.6457	5.17768e-09
500059	Prrt4	mRNA	1.64709	5.26364e-16
246758	Allc	mRNA	1.64808	0.0224875
291044	Nedd9	mRNA	1.65202	1.1308e-18
117276	Pfkfb3	mRNA	1.65334	7.36609e-14
316578	Slc16a14	mRNA	1.65411	4.92917e-20
100912611	LOC100912611	mRNA	1.65472	2.89488e-05
24705	Rara	mRNA	1.65676	1.11298e-14
298732	Glis1	mRNA	1.65774	1.66865e-05
59266	Hcn4	mRNA	1.65876	2.8346e-09
140638	Apoa5	mRNA	1.66768	0.0276555
246766	Ggta1	mRNA	1.66856	2.06133e-15
24572	Muc2	mRNA	1.66879	2.99333e-05
81718	Cdo1	mRNA	1.66939	1.08791e-17
681429	Rps27l	mRNA	1.67046	6.46033e-21
116591	Fcgr2a	mRNA	1.67086	4.15322e-06
54237	Cdk1	mRNA	1.67345	0.0187752
686781	Ppp1r13l	mRNA	1.67378	1.01144e-08
304929	F5	mRNA	1.67435	5.34182e-06
24604	Npy	mRNA	1.67455	4.74158e-09
171304	Kif11	mRNA	1.67702	0.000192633
304021	Col8a1	mRNA	1.67853	2.83317e-07
29395	Hmgb2	mRNA	1.67904	0.0224247
362720	Rrm2	mRNA	1.68183	2.27574e-05
367313	Col6a3	mRNA	1.68224	1.42525e-12
299857	Shmt2	mRNA	1.68308	9.19972e-56
308768	Ticrr	mRNA	1.68329	0.0192528
288444	Hsph1	mRNA	1.68519	5.05259e-31
361512	Ehd2	mRNA	1.68666	5.01008e-22
59086	Tgfb1	mRNA	1.68901	3.2235e-22
292483	Stx11	mRNA	1.69018	0.000288183
289001	Map3k19	mRNA	1.69089	0.0199206
363104	Cd109	mRNA	1.69333	8.28716e-07
295037	Mgst2	mRNA	1.6953	0.0247436
362850	Angptl4	mRNA	1.69531	1.2309e-05
313891	Pcare	mRNA	1.69749	9.6351e-10
501506	Zbtb33	mRNA	1.69798	0.0131538
502988	Sesn2	mRNA	1.69951	1.42558e-17
499443	Lims1	mRNA	1.70088	3.98745e-39
293052	Isg20	mRNA	1.70149	0.00141589
305340	Rbm47	mRNA	1.70424	5.8111e-08
500300	Depp1	mRNA	1.70536	0.00228453
366957	Rac2	mRNA	1.70693	3.8757e-07
363168	Lyzl4	mRNA	1.70894	1.23088e-14
310900	Mttp	mRNA	1.70985	0.00240265
29220	Thbs4	mRNA	1.71051	0.00793764
25506	P4hb	mRNA	1.71128	7.66477e-27
64513	Pawr	mRNA	1.71173	9.48443e-07
299242	Gpr65	mRNA	1.71325	0.00717116
313641	Hspg2	mRNA	1.71599	1.87702e-11
305152	Aff1	mRNA	1.71995	1.05884e-84
290905	Col4a1	mRNA	1.72055	8.55706e-13
498922	Cbln1	mRNA	1.72254	0.00125859
299339	Tnfaip2	mRNA	1.72271	0.0080177
297520	Il17rc	mRNA	1.7236	1.70926e-17
501925	Slc2a9	mRNA	1.72411	0.00379619
314478	Ahnak2	mRNA	1.72502	9.4206e-07
360914	Plac8	mRNA	1.72571	6.23046e-09
498666	Tnfsf13b	mRNA	1.72589	0.0137067
305897	Nfatc4	mRNA	1.72833	6.78902e-07
25156	Vav1	mRNA	1.72835	1.2707e-07
29363	Cxcr5	mRNA	1.7285	0.0160537
292060	Irf8	mRNA	1.72917	3.14526e-17
64562	Prkab2	mRNA	1.73366	6.23632e-75
365243	Sergef	mRNA	1.73382	3.61003e-41
303924	Upk1b	mRNA	1.73388	0.000348396
363577	Itk	mRNA	1.73508	8.14132e-06
25402	Casp3	mRNA	1.73745	3.39029e-24
29345	Serpinh1	mRNA	1.73864	7.64884e-29
291861	Nlrc5	mRNA	1.74045	2.94472e-09
360730	Ostn	mRNA	1.74171	0.0021508
303586	Wnt9b	mRNA	1.7425	2.90998e-07
309014	Plpp4	mRNA	1.74256	5.78242e-16
364206	Plek	mRNA	1.74544	4.85559e-08
367455	Lrg1	mRNA	1.74615	2.0184e-11
25732	Acp5	mRNA	1.74667	1.04766e-12
297596	Lag3	mRNA	1.7495	0.0488494
292999	Chsy1	mRNA	1.74971	1.52441e-18
313495	Ca9	mRNA	1.74975	0.0455404
171148	Slc6a5	mRNA	1.75094	1.91614e-08
362430	Clec4a1	mRNA	1.75267	3.97581e-07
300236	Smagp	mRNA	1.75348	7.29431e-11
307851	Clec18a	mRNA	1.75681	0.0223854
100362089	Zfp663	mRNA	1.75681	0.00332107
289104	Prg4	mRNA	1.75804	0.00108436
24180	Agtr1a	mRNA	1.76307	0.000211065
414783	RT1-CE4	mRNA	1.7638	8.81912e-11
103693936	LOC103693936	mRNA	1.76483	3.66882e-06
114113	Pafah1b3	mRNA	1.76833	3.04697e-26
57302	Cnr2	mRNA	1.76919	1.15266e-05
306071	Lcp1	mRNA	1.77133	9.74286e-29
684050	PCOLCE2	mRNA	1.77176	2.55141e-05
361597	Fes	mRNA	1.77348	2.53338e-13
301012	Col7a1	mRNA	1.77508	7.41846e-15
113918	Slc6a20	mRNA	1.77727	0.00424396
304078	Cbr3	mRNA	1.77772	9.47832e-09
24514	Jak2	mRNA	1.77841	2.60552e-20
316742	Tgif1	mRNA	1.7788	2.60551e-14
317181	Srpx2	mRNA	1.77902	0.000298122
691703	C2cd4a	mRNA	1.78109	3.16473e-05
310463	Plch1	mRNA	1.78653	5.28791e-09
364395	C1qtnf9	mRNA	1.78682	0.0403069
303200	Map2k3	mRNA	1.79148	2.03509e-20
311715	Tcfl5	mRNA	1.79262	1.07526e-05
313806	Rnf19b	mRNA	1.79867	2.45002e-24
114507	Slc5a3	mRNA	1.79909	1.57245e-06
306575	Ckap2	mRNA	1.79979	0.000165256
24336	Epor	mRNA	1.80188	0.0344415
83580	Thbd	mRNA	1.80672	6.01815e-13
282836	Cthrc1	mRNA	1.80683	6.84617e-05
286975	Skap1	mRNA	1.80862	0.00855023
29548	Homer3	mRNA	1.8146	2.28136e-32
373540	Il18rap	mRNA	1.81496	0.00169421
361586	Trpm1	mRNA	1.81526	0.0139897
289777	Fignl1	mRNA	1.81541	0.0138708
291441	Ska1	mRNA	1.81569	0.0101447
306376	Sh2d4a	mRNA	1.81661	0.00845512
366836	Ephx3	mRNA	1.82332	0.00886106
100360501	Rnh1	mRNA	1.8262	1.00728e-43
361612	P4ha3	mRNA	1.82785	2.45193e-32
114093	St14	mRNA	1.82994	8.36609e-06
291091	Serpinb1a	mRNA	1.8303	2.35028e-05
679975	Gpr183	mRNA	1.8305	4.58916e-08
83718	Clic4	mRNA	1.83173	4.09955e-23
100359977	Cd164l2	mRNA	1.83203	5.04468e-06
310190	Otulinl	mRNA	1.83367	4.3025e-19
29461	Vgf	mRNA	1.83413	4.45398e-05
288077	Hcls1	mRNA	1.83435	3.38441e-11
29244	Gch1	mRNA	1.83736	0.000162621
314480	Gpr132	mRNA	1.83949	0.000175301
252971	Socs1	mRNA	1.84111	1.67998e-09
81505	Emp3	mRNA	1.84125	7.89065e-15
474146	Hcst	mRNA	1.84928	0.0304676
364420	Tnfrsf10b	mRNA	1.84939	6.11916e-05
246208	Ifi47	mRNA	1.85011	3.10971e-09
368153	RT1-CE7	mRNA	1.85645	0.00196763
305974	Scara5	mRNA	1.86221	0.000137929
301097	Vwa5a	mRNA	1.86606	0.0393106
308440	B3gnt8	mRNA	1.86729	0.000386338
314903	Srgap1	mRNA	1.86786	8.27751e-50
361414	Vat1l	mRNA	1.86978	4.54219e-07
29576	Ccn5	mRNA	1.87593	2.88665e-07
24499	Il6r	mRNA	1.87607	2.83918e-34
295279	Fcgr1a	mRNA	1.87687	2.87081e-16
257649	Cenpf	mRNA	1.87777	0.0121075
24852	Tpm4	mRNA	1.88326	9.59755e-37
25423	Ctsc	mRNA	1.88384	3.28999e-12
100911660	LOC100911660	mRNA	1.88836	6.22123e-05
315272	Ano6	mRNA	1.89092	1.21203e-46
65161	Litaf	mRNA	1.8936	7.5729e-106
25380	Anxa1	mRNA	1.89798	4.30704e-09
315994	Mapkapk3	mRNA	1.90067	1.91672e-34
24268	Cp	mRNA	1.90653	1.82724e-06
300219	Troap	mRNA	1.90758	0.00710655
313057	Serinc2	mRNA	1.90969	4.43992e-13
64362	Des	mRNA	1.91129	6.43207e-15
100910669	LOC100910669	mRNA	1.91226	0.0110002
365527	RT1-M6-2	mRNA	1.91524	8.28993e-07
363767	Abi3bp	mRNA	1.91679	7.62724e-05
308451	Itpkc	mRNA	1.91815	1.78467e-59
83727	Fbn1	mRNA	1.91834	6.59533e-29
316353	Creg2	mRNA	1.92192	2.12498e-10
311336	Nusap1	mRNA	1.92245	0.000118265
25663	Il1r1	mRNA	1.92431	8.69235e-31
63878	Stc2	mRNA	1.92636	8.46613e-12
54223	Adcy4	mRNA	1.93326	9.47349e-17
24890	Esr1	mRNA	1.93783	5.22461e-11
361673	Ifitm3	mRNA	1.94119	3.34905e-22
307169	Mastl	mRNA	1.94263	0.000546888
140924	Il2rg	mRNA	1.94561	3.31717e-05
288937	Serpinb8	mRNA	1.9485	0.020251
24886	Tbxas1	mRNA	1.95288	2.6371e-07
64681	Mvp	mRNA	1.95365	3.31144e-29
296368	Ube2c	mRNA	1.95639	0.000500126
25623	Gys2	mRNA	1.95916	0.0490656
294074	Cep55	mRNA	1.962	0.00557247
498028	Cep295nl	mRNA	1.96532	3.76279e-07
498281	Nectin4	mRNA	1.96656	3.58351e-07
65272	Kcnk10	mRNA	1.96871	4.65675e-21
290626	Haus8	mRNA	1.97115	6.73163e-12
296409	Cass4	mRNA	1.97205	0.000152984
313866	Plekhh2	mRNA	1.97216	2.63952e-13
501010	Spesp1	mRNA	1.97294	0.00421432
685067	LOC685067	mRNA	1.97796	0.00134234
114216	S100a3	mRNA	1.978	1.89871e-07
361594	Aen	mRNA	1.98033	1.50741e-33
296836	Lrrd1	mRNA	1.98396	0.00694996
170847	Kcnj15	mRNA	1.99103	0.0019432
25448	Cenpi	mRNA	1.99415	1.39852e-09
362998	Dnajc22	mRNA	1.99502	0.00427296
24915	Pdlim4	mRNA	1.99647	2.54853e-82
500318	Cd27	mRNA	1.99679	0.00144297
289747	Osm	mRNA	2.00017	0.00502362
406867	Ly6g5b	mRNA	2.00222	1.41273e-05
313878	Galnt14	mRNA	2.00568	4.70073e-73
294431	Calhm5	mRNA	2.00584	0.00198925
25056	Rbp1	mRNA	2.00636	3.262e-15
502389	Npm3	mRNA	2.0097	2.25057e-13
498709	Cks2	mRNA	2.01188	0.00240418
365042	Rab32	mRNA	2.01414	2.46445e-15
84046	Sox11	mRNA	2.01518	1.67436e-13
171493	Osgin1	mRNA	2.01626	3.95901e-07
103691744	LOC103691744	mRNA	2.02845	1.73724e-07
25084	Il4r	mRNA	2.03251	3.72944e-13
252929	Ctsz	mRNA	2.03287	2.29438e-28
289785	Myo1g	mRNA	2.03595	8.89875e-05
114091	Fcnb	mRNA	2.03734	0.00552978
140725	Cacng4	mRNA	2.03759	1.56975e-12
171396	Sulf1	mRNA	2.03762	1.81783e-27
24484	Igfbp3	mRNA	2.03829	1.77101e-24
304983	Tagln2	mRNA	2.03852	3.29509e-56
65048	Fat2	mRNA	2.03909	3.26522e-06
29585	Gjb3	mRNA	2.04061	0.0121911
81809	Tgfb2	mRNA	2.04246	1.50312e-25
309837	Adamts14	mRNA	2.04515	3.20576e-14
316736	Emilin2	mRNA	2.0458	1.70038e-09
363866	Rxfp2	mRNA	2.04724	1.53029e-05
102551435	Eef1akmt4	mRNA	2.04817	2.69054e-15
316088	Klhl40	mRNA	2.05181	2.76307e-12
303021	Sh3pxd2b	mRNA	2.05225	2.56537e-45
81752	Ptger2	mRNA	2.05298	0.000348845
309400	Cemip2	mRNA	2.05356	2.08725e-13
56227	Espn	mRNA	2.05631	3.3899e-05
84398	Cd93	mRNA	2.05897	1.35686e-17
311325	Knstrn	mRNA	2.06812	0.0400858
315137	Apobec3	mRNA	2.06861	3.9816e-05
293502	Kif22	mRNA	2.07174	1.23805e-11
116490	Snai1	mRNA	2.07288	1.89386e-15
24835	Tnf	mRNA	2.07662	0.00331169
100909521	LOC100909521	mRNA	2.07903	0.0001156
54227	Arpc1b	mRNA	2.08055	2.51695e-55
301059	Myd88	mRNA	2.08277	8.52052e-54
246248	Fmo5	mRNA	2.08292	1.36003e-06
690825	Gngt2	mRNA	2.08463	0.000871892
362262	Emilin3	mRNA	2.08825	0.00154945
680308	Mthfd2	mRNA	2.09066	6.18807e-36
312358	Prr15	mRNA	2.09077	0.000235707
297738	Steap1	mRNA	2.09137	3.94806e-05
287009	Ceacam4	mRNA	2.09317	4.49864e-11
29259	Sell	mRNA	2.09338	0.00116974
691362	Mansc4	mRNA	2.09346	0.00400564
363165	Csrnp1	mRNA	2.09451	9.65425e-14
314224	Tmem30b	mRNA	2.09474	0.0251853
100911545	LOC100911545	mRNA	2.09481	0.0476631
686132	Hmcn2	mRNA	2.09634	3.72491e-24
171106	Il1rl2	mRNA	2.09855	1.06592e-06
362628	Ifnlr1	mRNA	2.09893	1.29605e-06
445415	S100a11	mRNA	2.10345	4.21768e-11
304203	Lrrc8e	mRNA	2.10574	0.00303767
25240	Aqp1	mRNA	2.10577	1.69187e-06
365550	Vpreb3	mRNA	2.10953	0.00371513
305078	Lamb3	mRNA	2.11106	5.90564e-09
58982	Ncan	mRNA	2.11156	8.65138e-28
305450	Sh3bp2	mRNA	2.11158	3.59771e-32
683522	Tead4	mRNA	2.1125	2.32767e-06
362113	Ptrh1	mRNA	2.11305	2.67203e-27
102555476	LOC102555476	mRNA	2.11474	0.0122559
171055	Cd79b	mRNA	2.11528	0.0431383
25734	Hck	mRNA	2.1168	1.63084e-08
498236	LOC498236	mRNA	2.11712	0.0145693
295342	Rhoc	mRNA	2.12738	7.44282e-120
58813	Nt5e	mRNA	2.12821	3.75171e-35
314619	Sbno2	mRNA	2.13391	1.38006e-145
85247	S100a6	mRNA	2.13548	1.5933e-14
293711	Plaat5	mRNA	2.14338	0.00513822
24508	Irf1	mRNA	2.14518	3.27397e-11
289235	Slamf9	mRNA	2.15278	0.000967265
310483	Mlf1	mRNA	2.15351	0.0388161
103692813	LOC103692813	mRNA	2.15462	0.00209213
690116	Rgsl1	mRNA	2.15835	0.0251995
171064	Igsf6	mRNA	2.16012	0.000293665
689092	Gcnt6	mRNA	2.16371	5.11573e-06
108351097	LOC108351097	mRNA	2.16396	1.22136e-05
25726	Mc5r	mRNA	2.1691	0.0388133
295062	Wwtr1	mRNA	2.17533	1.59928e-25
25125	Stat3	mRNA	2.17852	3.65548e-92
315866	Prss35	mRNA	2.18055	1.14565e-07
363337	LOC363337	mRNA	2.18103	3.47268e-07
309684	Itgb2	mRNA	2.18687	3.64426e-18
299269	Ifi27l2b	mRNA	2.18831	2.89876e-08
108348047	LOC108348047	mRNA	2.19757	3.13643e-06
29581	Htr2b	mRNA	2.19925	0.0130159
682408	Cdsn	mRNA	2.19956	3.96647e-18
114851	Cdkn1a	mRNA	2.20172	1.22785e-12
291437	Lipg	mRNA	2.20189	9.37855e-06
680671	Glis3	mRNA	2.20241	2.92836e-17
499114	Fbxo27	mRNA	2.21343	1.10335e-38
103694908	LOC103694908	mRNA	2.21746	0.000229532
25464	Icam1	mRNA	2.21749	6.61319e-09
50563	Gja5	mRNA	2.21984	7.20368e-09
679837	Adam12	mRNA	2.22889	1.37485e-24
81523	Myoc	mRNA	2.23071	0.0216869
293634	Tmem171	mRNA	2.23072	0.0264088
108353169	LOC108353169	mRNA	2.23085	5.769e-05
154516	Ugt1a7c	mRNA	2.23188	6.46062e-17
282821	Has1	mRNA	2.23373	6.53992e-08
29597	P2ry2	mRNA	2.23916	6.92433e-12
497955	Tlcd2	mRNA	2.24233	0.0245086
24649	Pim1	mRNA	2.24245	8.29187e-08
296564	Fut7	mRNA	2.24564	0.00169594
252963	Il13ra1	mRNA	2.2467	4.39554e-69
171529	Kif2c	mRNA	2.24935	0.0231048
688047	Lyc2	mRNA	2.2503	0.0244811
303690	Rhbdf2	mRNA	2.25329	1.19609e-07
84397	Tnfaip6	mRNA	2.25342	8.04782e-17
362325	Mdfic	mRNA	2.25782	4.35388e-30
100363332	Card11	mRNA	2.26168	4.65497e-14
100911104	LOC100911104	mRNA	2.26243	0.00255223
289801	Upp1	mRNA	2.26373	6.15743e-25
305451	Tnip2	mRNA	2.26604	1.95542e-64
378467	Tmem159	mRNA	2.27129	6.2775e-24
497979	Tmem100	mRNA	2.27722	1.15628e-32
305309	Slc10a4	mRNA	2.27763	1.7207e-09
290326	Pbk	mRNA	2.28008	0.0233999
114203	Sh2b2	mRNA	2.28067	1.15023e-23
301606	Espnl	mRNA	2.2841	0.0437623
56611	Anxa2	mRNA	2.28697	1.07348e-27
54133	Pdlim1	mRNA	2.29277	1.66979e-12
25333	Mgp	mRNA	2.29954	4.82e-13
292757	Fbxo17	mRNA	2.30155	1.8416e-13
301365	Il18r1	mRNA	2.30343	0.0385044
65206	Kcnn4	mRNA	2.30679	5.71701e-05
50662	Runx1	mRNA	2.30994	3.68798e-10
361972	Tmem154	mRNA	2.31108	2.95693e-06
294804	Rai14	mRNA	2.31555	2.74999e-58
108348912	LOC108348912	mRNA	2.3172	0.00317486
25625	Tnfrsf1a	mRNA	2.32138	2.70073e-78
295341	Ppm1j	mRNA	2.32367	3.13785e-12
300985	Parp3	mRNA	2.32431	5.00953e-13
304608	Mmp19	mRNA	2.32701	8.07098e-16
100360982	Relb	mRNA	2.32829	2.61014e-15
313108	Mms22l	mRNA	2.33065	0.00022432
316519	Slc11a1	mRNA	2.33771	1.76126e-06
29186	Cd63	mRNA	2.3388	5.05436e-125
289237	Slamf8	mRNA	2.34275	1.81528e-10
315879	Adamts7	mRNA	2.34337	1.03853e-14
689931	Mgarp	mRNA	2.34576	0.00380967
689377	Rab20	mRNA	2.34969	5.2918e-09
266734	Npas4	mRNA	2.35067	0.0487331
307126	Mcm10	mRNA	2.36229	2.81881e-05
100909725	LOC100909725	mRNA	2.36311	1.19548e-05
303519	Krt25	mRNA	2.36332	0.0105107
25746	Il2rb	mRNA	2.36404	0.00164957
316624	Klhl30	mRNA	2.36976	0.000453001
364018	Ncf2	mRNA	2.37669	8.01939e-11
102552663	LOC102552663	mRNA	2.37722	0.043071
171109	Dusp5	mRNA	2.38196	2.11875e-05
317252	Ercc6l	mRNA	2.38319	0.000445661
679566	Alkal2	mRNA	2.39788	5.03211e-08
414785	RT1-M6-1	mRNA	2.40757	5.13794e-07
296271	Srxn1	mRNA	2.41267	6.094e-11
291760	Dsc2	mRNA	2.41922	0.0144611
311676	Pmepa1	mRNA	2.42058	4.50802e-69
313262	Pappa1	mRNA	2.42143	4.75864e-08
24930	Cd8a	mRNA	2.42453	0.00907201
29184	Cd36	mRNA	2.4288	1.49961e-08
316207	RGD1307182	mRNA	2.43071	0.00520943
25480	Mip	mRNA	2.43174	4.3591e-05
690976	Cnn2	mRNA	2.43333	4.57678e-24
300656	Trim29	mRNA	2.43523	0.0065105
308995	Itgal	mRNA	2.43925	3.09267e-20
306664	Adamts16	mRNA	2.44167	3.16153e-06
306871	Dsp	mRNA	2.44512	7.98749e-05
89805	Angpt2	mRNA	2.45015	1.13194e-15
362510	Melk	mRNA	2.45275	0.000506132
287702	Krt17	mRNA	2.45404	0.000256722
314260	Plek2	mRNA	2.45526	1.03518e-06
689800	LOC689800	mRNA	2.456	0.00312564
29694	Gabrr1	mRNA	2.46583	0.000510768
295322	Vtcn1	mRNA	2.47031	0.00177289
56083	Tgm2	mRNA	2.47504	2.19558e-21
306259	RGD1564325	mRNA	2.47577	9.62314e-10
315748	Skor1	mRNA	2.47816	0.0311488
50565	Hspb7	mRNA	2.49127	3.47113e-05
310074	Depdc1b	mRNA	2.49244	0.0171425
24881	Wnt1	mRNA	2.49367	2.39596e-05
60417	Ecel1	mRNA	2.49717	1.02416e-42
292844	Siglec10	mRNA	2.49952	5.12091e-06
100909600	LOC100909600	mRNA	2.50067	0.000536902
100911453	LOC100911453	mRNA	2.5057	0.0322933
293619	Pkp3	mRNA	2.50781	0.0488025
303741	Fscn2	mRNA	2.50907	3.17816e-16
66024	Npy2r	mRNA	2.51049	5.48689e-10
305633	Antxr2	mRNA	2.51338	8.97166e-33
103693341	Tnfrsf13b	mRNA	2.5166	0.00388752
298017	Actl7a	mRNA	2.54546	0.0203363
266807	Duox1	mRNA	2.54664	1.43775e-05
171164	Gbp2	mRNA	2.54847	0.000338652
266603	Aldh1a3	mRNA	2.5522	3.83645e-09
113906	Hspb8	mRNA	2.56088	4.02701e-44
114592	Aurkb	mRNA	2.56174	0.0198322
102553138	LOC102553138	mRNA	2.56347	5.41947e-05
60582	Il1rn	mRNA	2.56705	0.000187573
362423	Rassf4	mRNA	2.5753	7.66883e-17
102556446	LOC102556446	mRNA	2.58044	0.00193395
60422	Slc18a3	mRNA	2.58902	2.30461e-13
60575	Napsa	mRNA	2.59078	0.000379852
288589	Rasa4	mRNA	2.5935	1.3014e-10
59107	Ltbp1	mRNA	2.59627	1.20975e-18
316273	Mcm3	mRNA	2.60235	1.93002e-12
24237	C6	mRNA	2.60429	0.000827572
294797	Il7r	mRNA	2.60927	9.04028e-20
361735	Ms4a6a	mRNA	2.6108	7.04818e-12
361430	Piezo1	mRNA	2.61187	2.30355e-58
362115	Niban2	mRNA	2.62173	5.52576e-56
29520	Padi3	mRNA	2.6245	0.00310698
25245	Bdkrb2	mRNA	2.62578	7.83569e-13
100362205	Fndc9	mRNA	2.63013	2.98562e-12
689790	Clec2dl1	mRNA	2.63174	0.0209446
293618	Ifitm1	mRNA	2.63239	1.04846e-13
497942	Cxcl16	mRNA	2.63797	5.47324e-14
311396	Atp8b4	mRNA	2.64058	0.00244588
25041	P2rx6	mRNA	2.64635	4.12741e-08
29527	Ptgs2	mRNA	2.64777	2.5559e-06
304966	Fcgr3a	mRNA	2.65208	1.02734e-11
287435	Cd68	mRNA	2.65644	2.16508e-12
65146	Lilrb2	mRNA	2.65702	0.00693381
108352829	LOC108352829	mRNA	2.66023	0.00578644
304648	Asf1b	mRNA	2.66485	0.00608206
309380	Loxl4	mRNA	2.66961	0.000104064
171576	Bub1b	mRNA	2.67407	0.00264369
102546968	LOC102546968	mRNA	2.67704	0.00608902
24873	Vdr	mRNA	2.67763	1.245e-05
292071	Cdt1	mRNA	2.67827	5.10076e-18
60335	Tgm1	mRNA	2.67912	1.87351e-08
311984	Gsap	mRNA	2.68022	1.20065e-11
63849	Mmp8	mRNA	2.68252	0.035864
681694	Liph	mRNA	2.68749	0.00611971
170637	Samsn1	mRNA	2.6881	0.000937714
25061	Crabp1	mRNA	2.68965	8.20587e-18
56822	Cd86	mRNA	2.69062	2.09884e-07
24221	Avp	mRNA	2.69553	0.000794123
288272	Mis18a	mRNA	2.69626	0.0105802
293524	Bag3	mRNA	2.69645	1.15648e-84
287910	Ccl6	mRNA	2.69966	0.00153626
690369	Il15ra	mRNA	2.6998	0.000123375
691123	Tafa3	mRNA	2.70509	6.1871e-22
25059	Hk2	mRNA	2.72325	1.49666e-23
295445	Dkk2	mRNA	2.72609	1.82195e-05
502291	RGD1562625	mRNA	2.72857	0.0412471
304407	Cldn4	mRNA	2.73273	0.000614133
304988	Mnda	mRNA	2.73442	0.000524927
66026	Trpv4	mRNA	2.73728	5.89193e-07
313022	Map3k6	mRNA	2.74442	2.46351e-25
25026	Adm	mRNA	2.74597	6.37328e-13
24615	S100a4	mRNA	2.75231	1.36415e-17
308807	Prss23	mRNA	2.75324	3.04169e-48
291427	Loxhd1	mRNA	2.75501	3.10353e-06
113959	C5ar1	mRNA	2.75947	1.05859e-16
302562	Plp2	mRNA	2.75957	2.78897e-20
24387	Gfap	mRNA	2.75995	5.90867e-31
306792	S1pr3	mRNA	2.76234	1.45043e-31
315981	Col6a4	mRNA	2.77203	1.17575e-08
303575	Kif18b	mRNA	2.77348	4.21142e-08
81687	Mmp9	mRNA	2.78144	7.53808e-11
25695	Cebpd	mRNA	2.78426	3.16944e-38
103690398	NEWGENE_1565505	mRNA	2.79007	5.31938e-32
691141	LOC691141	mRNA	2.79132	3.81692e-09
361685	Tnfrsf26	mRNA	2.79521	1.45635e-16
291885	Mcm5	mRNA	2.79658	4.74903e-12
294252	Msh5	mRNA	2.81577	9.56485e-06
25103	Chrnb4	mRNA	2.82026	7.19041e-05
307645	Adgrg5	mRNA	2.82849	0.00155976
303666	Cd300c2	mRNA	2.82933	0.0142192
313019	Tent5b	mRNA	2.8468	0.0121082
24596	Ngfr	mRNA	2.85	2.15514e-14
64036	Cd55	mRNA	2.86653	2.59153e-07
25066	Pvr	mRNA	2.86952	5.47469e-27
24559	Mos	mRNA	2.87897	1.16251e-05
361296	Rnf125	mRNA	2.87906	6.05796e-07
300122	Ribc2	mRNA	2.89541	0.00191567
108352751	LOC108352751	mRNA	2.9006	0.0077908
54410	Enpp3	mRNA	2.902	1.93459e-43
300238	Fignl2	mRNA	2.90365	0.0411487
499400	RT1-M5	mRNA	2.90464	0.013184
364723	Hist1h2ao	mRNA	2.9085	0.0435241
501679	RGD1559662	mRNA	2.91574	0.019125
500516	Lexm	mRNA	2.91861	3.13643e-06
100911428	LOC100911428	mRNA	2.91988	0.0269958
498232	Lax1	mRNA	2.92242	0.0124774
79426	Zfp36	mRNA	2.92798	8.10799e-43
25112	Gadd45a	mRNA	2.93604	3.2133e-86
406864	Clic1	mRNA	2.93965	1.99183e-127
360579	Ccl9	mRNA	2.94216	0.0247489
100363225	LOC100363225	mRNA	2.94218	2.18621e-08
25312	Dmp1	mRNA	2.94564	0.000144261
192362	Lamc2	mRNA	2.9481	6.51904e-51
290789	Cldn23	mRNA	2.95513	2.29817e-05
554172	Pxdn	mRNA	2.956	8.14575e-31
297902	Gem	mRNA	2.95851	6.46195e-15
498605	Lrrc25	mRNA	2.9594	2.98225e-14
116487	Tgfbi	mRNA	2.96087	2.88199e-24
297339	Capg	mRNA	2.96765	3.39029e-24
303530	Krt16	mRNA	2.97018	0.00157071
498006	Ccdc103	mRNA	2.97077	1.02038e-07
304551	Myo18b	mRNA	2.98356	1.00273e-15
305354	Tlr1	mRNA	2.98557	5.95595e-09
314126	Baz1a	mRNA	2.99204	9.87325e-52
170929	Bcl2a1	mRNA	2.99434	1.84347e-07
361680	Lsp1	mRNA	3.00686	4.08871e-24
25321	Ghrhr	mRNA	3.01217	0.0283496
100912521	Nmrk2	mRNA	3.01417	0.0167099
685580	Prr33	mRNA	3.01637	7.50813e-07
678743	Tll1	mRNA	3.01913	1.1034e-32
64569	Lst1	mRNA	3.02035	0.000139487
689248	Ecscr	mRNA	3.02708	1.39988e-17
499721	Clca4l	mRNA	3.0381	0.0307071
291005	Gadd45g	mRNA	3.03846	1.71583e-35
192206	Prok2	mRNA	3.03882	0.00622335
85311	Pla1a	mRNA	3.04046	5.02773e-24
362280	Tfap2c	mRNA	3.04224	0.00771353
498400	Hormad2	mRNA	3.04686	0.0265737
310836	Abca4	mRNA	3.0477	1.75651e-13
102552838	Mc1r	mRNA	3.05042	0.000805855
292537	Oscar	mRNA	3.0524	4.57621e-09
114768	Uox	mRNA	3.05939	3.75436e-07
680338	Clec12a	mRNA	3.06048	4.3062e-10
299626	Gadd45b	mRNA	3.06989	1.16179e-37
79113	Fgr	mRNA	3.07114	1.88358e-13
25544	Sele	mRNA	3.09738	3.81544e-06
690076	Cd300e	mRNA	3.10134	0.00088282
366791	Rdh5	mRNA	3.10395	0.00201269
291555	Atp8b1	mRNA	3.10764	2.44174e-07
305984	Cdca2	mRNA	3.11087	0.00876864
80878	Slc16a3	mRNA	3.11148	3.11864e-19
299509	Myo1a	mRNA	3.12764	1.24552e-05
81778	S100a10	mRNA	3.13882	2.75884e-52
24153	A2m	mRNA	3.14262	6.4799e-17
311821	Agpat2	mRNA	3.15073	1.58629e-07
83476	Ccn1	mRNA	3.16391	9.05319e-25
171519	Calcb	mRNA	3.17229	2.97413e-09
116740	B3gnt5	mRNA	3.17434	6.48918e-06
83521	Rrad	mRNA	3.17503	4.69264e-43
308843	Tsku	mRNA	3.17576	1.8508e-39
81658	Gabrp	mRNA	3.17824	0.0386636
24716	Ret	mRNA	3.17834	1.28101e-18
297584	Clec4a2	mRNA	3.18712	0.000162709
116640	Tnc	mRNA	3.19121	2.41017e-80
25426	Cyp1b1	mRNA	3.20236	9.99228e-14
310132	Osmr	mRNA	3.20552	4.47232e-54
29385	Cxcr2	mRNA	3.21651	5.26347e-05
29251	F2	mRNA	3.21819	0.0124721
116700	Cga	mRNA	3.22404	6.08907e-06
102555341	LOC102555341	mRNA	3.22415	8.01129e-15
289993	Cdkn3	mRNA	3.22817	6.21385e-11
25433	Hbegf	mRNA	3.22892	7.29453e-62
364069	Hlx	mRNA	3.23167	4.90155e-19
24599	Nos2	mRNA	3.23752	0.00501474
25021	Itgam	mRNA	3.23939	2.59951e-78
299699	Aldh1l2	mRNA	3.23994	2.01194e-15
292657	Slc1a5	mRNA	3.24277	9.25176e-27
81521	Msn	mRNA	3.24729	1.10283e-105
78971	Birc3	mRNA	3.25264	3.37685e-09
24577	Myc	mRNA	3.25509	2.26088e-87
57301	Ccr1	mRNA	3.25549	4.17613e-07
500292	Cidec	mRNA	3.25682	9.0228e-08
79107	Duox2	mRNA	3.25977	0.000293665
501097	Mdfi	mRNA	3.26054	1.30295e-17
103690019	LOC103690019	mRNA	3.26607	0.0284464
25453	Gdnf	mRNA	3.26642	2.66904e-14
100910270	LOC100910270	mRNA	3.28061	0.000166848
54289	Rgs1	mRNA	3.28254	6.15388e-07
301269	Adgrf2	mRNA	3.28905	5.9041e-12
113955	Gpnmb	mRNA	3.28936	1.87834e-28
25192	Klrb1b	mRNA	3.29261	0.019755
498022	RGD1559482	mRNA	3.29552	5.59894e-05
303566	Hrob	mRNA	3.29733	0.000644558
407757	Krt76	mRNA	3.30256	0.0363345
24230	Tspo	mRNA	3.30321	3.96267e-29
294251	Ncr3	mRNA	3.30768	0.0182363
396527	Ugt1a2	mRNA	3.31662	0.0357102
500415	Lrrc69	mRNA	3.33452	0.014063
25314	Emp1	mRNA	3.34584	2.70061e-62
690374	Trim47	mRNA	3.35507	3.71729e-191
501570	RGD1565785	mRNA	3.35748	2.5146e-06
313512	Dmbx1	mRNA	3.36365	0.0419549
25122	Scnn1a	mRNA	3.37187	7.33932e-21
445442	Thbs1	mRNA	3.37209	7.63667e-06
679819	Glipr2	mRNA	3.37238	6.57065e-26
360243	Top2a	mRNA	3.38259	5.51965e-06
29475	Dio3	mRNA	3.4141	2.13074e-12
59108	Mb	mRNA	3.41934	0.0454309
24567	Mt1	mRNA	3.42533	1.13428e-08
300115	Arhgap8	mRNA	3.43258	9.30143e-09
362186	Kif18a	mRNA	3.43595	1.77508e-14
682147	Cgas	mRNA	3.43705	0.00151831
362464	Arntl2	mRNA	3.43796	1.20369e-12
500904	Ncf4	mRNA	3.45565	4.49104e-34
60333	Msln	mRNA	3.45571	2.39378e-30
81644	Opn1sw	mRNA	3.47631	0.0151728
207126	Muc13	mRNA	3.47651	0.0476769
362442	A2ml1	mRNA	3.47794	0.000202927
303140	LOC303140	mRNA	3.47827	1.31167e-23
687561	Anks4b	mRNA	3.4827	3.07393e-09
292124	Tectb	mRNA	3.48655	0.0365332
306725	Spata31d3	mRNA	3.4942	0.0262615
302811	Elf4	mRNA	3.50658	1.34902e-27
316421	Aox2	mRNA	3.51482	0.00481131
94195	S100a9	mRNA	3.53211	0.00084383
25024	Gipr	mRNA	3.53641	7.61063e-40
117551	Ccl22	mRNA	3.54357	0.0291504
79451	Fabp4	mRNA	3.54667	0.0278378
140914	Olr1	mRNA	3.54996	1.67753e-36
684871	LOC684871	mRNA	3.55998	7.35642e-06
25389	Atf3	mRNA	3.56704	1.57305e-15
24331	Cela1	mRNA	3.57215	0.00540908
292720	Erfl	mRNA	3.57229	0.00215804
293741	Ms4a12	mRNA	3.58325	0.00117425
312566	Adamts9	mRNA	3.60023	2.24412e-34
302884	MGC105649	mRNA	3.60207	4.5015e-08
29326	Gpx2	mRNA	3.61195	2.22592e-10
298199	Plin2	mRNA	3.62265	8.86902e-55
114700	Cyp27b1	mRNA	3.62475	1.99803e-25
288475	Nptx2	mRNA	3.64373	3.89716e-10
24769	Sct	mRNA	3.65183	0.0487564
25105	Nppb	mRNA	3.66272	0.0261877
24914	Lox	mRNA	3.67143	2.74313e-42
108348048	LOC108348048	mRNA	3.6725	1.34951e-08
25651	Selp	mRNA	3.68197	0.00107269
689757	LOC689757	mRNA	3.68311	0.0286862
289211	Fcgr2b	mRNA	3.68335	3.27482e-29
59103	Ptges	mRNA	3.68547	4.03133e-15
292594	Lilrb4	mRNA	3.68844	7.20136e-07
245920	Cxcl10	mRNA	3.69475	0.000449508
114031	Fstl3	mRNA	3.69512	5.2089e-11
24906	LOC24906	mRNA	3.69639	0.00092796
361544	Etv2	mRNA	3.70071	0.00692174
299152	Tex21	mRNA	3.71625	3.1812e-10
362572	Artn	mRNA	3.73161	1.97092e-19
84586	Fgl2	mRNA	3.73535	1.06101e-38
58917	Hpx	mRNA	3.74201	2.90657e-06
294051	Dntt	mRNA	3.75652	0.0218921
29567	Hes2	mRNA	3.76694	0.00141894
365183	Fcar	mRNA	3.76848	0.0201321
60665	Cxcl6	mRNA	3.76992	0.0116818
308854	Chrdl2	mRNA	3.77526	0.00167397
54320	Pdpn	mRNA	3.77813	1.96788e-114
100911639	LOC100911639	mRNA	3.78173	0.004066
170635	Dhrs9	mRNA	3.78382	4.25948e-10
282583	Fbln2	mRNA	3.7892	2.34254e-18
108352750	LOC108352750	mRNA	3.79094	0.00109551
362018	Sypl2	mRNA	3.79912	1.19873e-53
171553	A3galt2	mRNA	3.80429	1.05501e-92
498533	Fam167a	mRNA	3.80655	9.95735e-35
296510	Sp5	mRNA	3.80819	2.45842e-11
311639	Ocstamp	mRNA	3.82248	5.71701e-05
500827	LOC500827	mRNA	3.82376	0.000136555
246240	Ripk3	mRNA	3.83406	1.10237e-42
286921	Akr1b8	mRNA	3.84542	2.71085e-10
290317	Sox7	mRNA	3.86026	2.51185e-69
362605	Tmem54	mRNA	3.86445	0.0035426
687403	Acp7	mRNA	3.86742	0.00341539
499065	Tarm1	mRNA	3.87235	0.0198471
64055	Guca2b	mRNA	3.87939	0.00977369
50692	Plaur	mRNA	3.88339	2.44092e-24
686008	Tnfrsf22	mRNA	3.88387	0.000335616
501106	Adgrf4	mRNA	3.88444	0.0323744
299685	Bpifc	mRNA	3.89221	0.00787117
362047	RGD1309170	mRNA	3.89353	0.00182857
303399	Tbx4	mRNA	3.90436	0.031961
295462	Mcub	mRNA	3.93324	6.34001e-17
100360601	LOC100360601	mRNA	3.93658	0.000366269
170897	Sphk1	mRNA	3.94458	4.81128e-66
679787	Clec5a	mRNA	3.95509	9.93238e-08
685360	En1	mRNA	3.98635	0.00855505
296323	Arhgap40	mRNA	3.98762	0.00461973
24241	Calca	mRNA	3.9977	6.1753e-21
362432	Clec4d	mRNA	4.00502	2.36252e-06
26296	Tfec	mRNA	4.0264	4.65702e-07
363684	Meox1	mRNA	4.0347	0.0292641
25445	Fosl1	mRNA	4.0391	4.95628e-61
29141	Gal	mRNA	4.04768	8.89746e-40
65135	Dpys	mRNA	4.04915	0.00438422
360420	Rdh7	mRNA	4.06352	0.00671719
316326	Neurl3	mRNA	4.06389	0.00187615
25694	Has2	mRNA	4.06438	2.33745e-15
301626	Pdcd1	mRNA	4.06466	0.0475497
108348486	LOC108348486	mRNA	4.06928	0.00477511
103690020	LOC103690020	mRNA	4.08153	0.00201486
25619	Plau	mRNA	4.0864	5.27694e-26
156726	Runx3	mRNA	4.08657	6.4145e-06
287673	Ccr7	mRNA	4.08869	6.96025e-05
299206	Batf	mRNA	4.10105	0.000373526
316516	Tmbim1	mRNA	4.10143	5.35785e-122
246266	Aspg	mRNA	4.11664	4.83668e-40
305236	Cxcl11	mRNA	4.11788	0.00697395
102551468	LOC102551468	mRNA	4.12457	3.72954e-05
364031	Tnfsf18	mRNA	4.12498	2.27634e-06
287813	Igsf7	mRNA	4.14394	9.61912e-08
307721	Irx3	mRNA	4.15336	0.00057914
311374	Duoxa1	mRNA	4.15405	9.8662e-05
680611	Bcl3	mRNA	4.18866	5.10322e-54
680112	Llcfc1	mRNA	4.19367	0.0112065
289878	Pde6b	mRNA	4.1939	4.55952e-13
366960	Maff	mRNA	4.19421	1.29676e-39
114027	Dao	mRNA	4.25412	0.000623521
363041	Pate4	mRNA	4.2547	0.000650894
117048	Cdh17	mRNA	4.2555	0.00206154
499952	Bhlhe23	mRNA	4.2618	9.92324e-08
367215	Trem3	mRNA	4.26199	0.00121247
499149	Pth2	mRNA	4.27741	0.0129372
64047	Lrat	mRNA	4.27947	0.00277392
502902	Clec7a	mRNA	4.29582	1.48274e-23
100361444	Angptl8	mRNA	4.30102	9.83613e-05
399475	Adm2	mRNA	4.30715	0.00298381
641519	Defb29	mRNA	4.33573	0.000819234
171162	Reg3a	mRNA	4.34976	0.00172218
246296	Lrrc15	mRNA	4.35188	6.94496e-11
296257	Cst7	mRNA	4.35512	0.000381667
301510	Rufy4	mRNA	4.37126	5.95685e-05
59325	Ereg	mRNA	4.40822	0.00287598
368066	Inmt	mRNA	4.41136	3.72416e-21
300218	Tuba1c	mRNA	4.42925	4.98158e-06
60432	Glp2r	mRNA	4.43838	0.000841067
60372	Pga5	mRNA	4.43968	0.00328986
312102	Vsig4	mRNA	4.44375	0.00152877
246273	Trib3	mRNA	4.48247	2.13531e-14
116547	S100a8	mRNA	4.53857	8.20284e-05
499413	Hsf2bp	mRNA	4.54543	2.08761e-08
24498	Il6	mRNA	4.55554	4.94255e-06
690906	Lilrc2	mRNA	4.57168	0.00402262
315346	Itga5	mRNA	4.59276	1.35649e-16
291752	Dsg3	mRNA	4.59785	0.00398835
405020	Olr1353	mRNA	4.60332	0.00135403
286916	Testin	mRNA	4.61454	0.00026832
681325	LOC681325	mRNA	4.61759	8.68596e-06
498128	Mcemp1	mRNA	4.63365	0.000917388
25491	Nes	mRNA	4.64876	7.7114e-81
100359972	LOC100359972	mRNA	4.66432	0.000434826
29455	Gdf15	mRNA	4.67577	1.24622e-06
362332	Flnc	mRNA	4.68153	2.94489e-32
25432	Drd4	mRNA	4.6941	1.63728e-05
25216	Sdc1	mRNA	4.72451	6.88837e-17
79252	Adamts1	mRNA	4.74185	3.65332e-59
29200	Inhba	mRNA	4.76251	1.68122e-12
315675	Gldn	mRNA	4.77889	2.72336e-08
688622	Il31ra	mRNA	4.78736	4.31231e-05
60325	Serpinb2	mRNA	4.79843	0.000180332
360849	Kif14	mRNA	4.79998	0.00129985
170921	Itga2	mRNA	4.80953	3.45763e-10
100359675	Alpp	mRNA	4.82477	2.17498e-08
116637	Ccl4	mRNA	4.85648	3.69685e-06
102555114	LOC102555114	mRNA	4.86875	0.0229088
100910104	Xirp1	mRNA	4.88156	4.05557e-12
171125	Ptprh	mRNA	4.88398	1.57461e-27
65050	Barhl2	mRNA	4.89493	0.00109923
83781	Lgals3	mRNA	4.91492	2.8064e-55
24472	Hspa1b	mRNA	4.91771	1.48121e-05
312790	Gprc5a	mRNA	4.92338	2.43022e-07
364855	Pou4f3	mRNA	4.95285	2.99085e-07
691993	Scimp	mRNA	4.97402	5.54454e-09
100360307	Fam83g	mRNA	4.98389	4.08182e-11
360573	Ksr1	mRNA	4.99442	0.0191205
302965	Tnfrsf12a	mRNA	5.02676	5.8319e-97
170896	Ucn2	mRNA	5.05594	6.29203e-05
65191	Gabre	mRNA	5.05809	2.7442e-28
64536	Esm1	mRNA	5.08576	4.17721e-15
362248	Procr	mRNA	5.08764	6.52325e-41
286926	Tfpi2	mRNA	5.09796	2.00413e-18
60350	Cd14	mRNA	5.09908	6.0144e-45
25406	Cd44	mRNA	5.11688	1.90488e-132
100363289	LOC100363289	mRNA	5.12509	5.42523e-06
305355	Tlr10	mRNA	5.12958	0.000258816
307351	Tubb6	mRNA	5.19119	3.18595e-188
287562	Ccl12	mRNA	5.22058	0.000233897
24953	Gcgr	mRNA	5.2354	4.61353e-06
499271	Itgax	mRNA	5.24382	1.28747e-19
363274	Prss56	mRNA	5.24549	1.94715e-13
24494	Il1b	mRNA	5.26462	2.0613e-06
24451	Hmox1	mRNA	5.27745	3.02608e-72
690037	Izumo1r	mRNA	5.32201	3.28907e-06
29203	Foxd3	mRNA	5.3322	1.00525e-06
24618	Reg3b	mRNA	5.3448	1.10561e-06
64827	Crisp3	mRNA	5.34666	4.36989e-06
293426	Nlrp10	mRNA	5.34794	5.30155e-05
301489	Pi15	mRNA	5.35314	0.000701386
501896	RGD1565660	mRNA	5.35938	4.42295e-06
500946	Hephl1	mRNA	5.36362	3.3856e-08
171081	Csf2rb	mRNA	5.37798	3.67684e-52
295326	Mab21l3	mRNA	5.39109	3.01245e-07
291854	Adgrg3	mRNA	5.4127	1.14885e-06
306127	Acod1	mRNA	5.42534	0.000623204
498638	Msr1	mRNA	5.43153	1.30592e-43
313017	Sfn	mRNA	5.45429	7.07459e-24
688790	Pmp2	mRNA	5.4737	3.65454e-07
171045	Mmp3	mRNA	5.47954	1.52217e-07
29469	Lbp	mRNA	5.52606	4.86438e-53
363060	Plet1	mRNA	5.58054	5.93344e-06
25553	Slc6a4	mRNA	5.58866	1.71678e-06
25060	Hk3	mRNA	5.64531	7.38624e-12
25542	Ccl3	mRNA	5.68613	7.4207e-08
362249	Cpne1	mRNA	5.75461	0.030032
365395	Clcf1	mRNA	5.80292	1.84924e-21
84386	Slpi	mRNA	5.84315	4.17878e-08
25674	Glra1	mRNA	5.84395	3.37503e-45
287741	FAM187A	mRNA	5.87379	1.82488e-26
64535	Fgfbp1	mRNA	5.93007	7.25068e-06
287884	Sectm1b	mRNA	5.97414	4.50434e-08
102552542	LOC102552542	mRNA	6.01537	6.13668e-07
89829	Socs3	mRNA	6.1182	2.46853e-213
108348108	LOC108348108	mRNA	6.17761	7.08369e-21
102550797	LOC102550797	mRNA	6.25764	2.39852e-06
295929	Mybpc3	mRNA	6.3452	1.28429e-08
687992	Saal1	mRNA	6.42868	0.000103565
501901	LOC501901	mRNA	6.46259	4.75394e-08
117033	Mmp12	mRNA	6.5028	1.87334e-06
24471	Hspb1	mRNA	6.51924	0
299279	RGD1565462	mRNA	6.55577	1.11374e-06
297412	Dusp11	mRNA	6.64455	1.9257e-06
171040	Il11	mRNA	6.6465	2.4759e-15
681056	Erfe	mRNA	6.75635	9.72184e-06
301229	Trem1	mRNA	6.76725	1.0081e-08
81503	Cxcl1	mRNA	6.8016	4.6004e-14
689388	Ptx3	mRNA	6.8191	2.27176e-13
108350519	LOC108350519	mRNA	6.83151	1.99901e-09
498633	Helt	mRNA	6.9221	1.34189e-10
296867	Pgr15l	mRNA	6.92569	3.23944e-09
116510	Timp1	mRNA	6.93249	1.20973e-174
171551	Cxcl3	mRNA	6.9435	3.62279e-08
499660	Sprr1a	mRNA	6.95562	6.40383e-31
25610	Csf3	mRNA	7.00539	0.0461887
170496	Lcn2	mRNA	7.03448	4.07437e-20
246759	Cxcl9	mRNA	7.04093	0.0449097
29234	Galr2	mRNA	7.18088	9.39065e-08
260320	F7	mRNA	7.27282	1.811e-11
102550277	LOC102550277	mRNA	7.30649	0.000278063
117022	Il1r2	mRNA	7.31263	6.49522e-10
24903	Kng2	mRNA	7.39623	5.9041e-12
60584	Lif	mRNA	7.49674	9.09976e-19
171052	Mmp13	mRNA	7.50957	3.8348e-10
114105	Cxcl2	mRNA	7.64648	0.00110235
24620	Reg3g	mRNA	7.68675	1.37125e-11
117505	Csrp3	mRNA	7.79541	1.4746e-13
287701	Krt14	mRNA	7.79898	2.63099e-11
100909697	Slc25a51	mRNA	7.85296	0.0229857
311505	Pax1	mRNA	8.00279	1.98967e-10
361755	Aldh18a1	mRNA	8.08339	0.0188505
25569	Trh	mRNA	8.17819	2.4106e-33
29538	Ccl20	mRNA	8.21023	5.75374e-11
25353	Spp1	mRNA	8.21579	9.16887e-32
288001	Kng1	mRNA	8.54365	1.9242e-22
24617	Serpine1	mRNA	8.58352	2.46525e-49
308344	Fam71e2	mRNA	8.5885	5.627e-09
287561	Ccl7	mRNA	9.4816	7.94505e-25
24770	Ccl2	mRNA	9.62259	1.11944e-42
24795	Serpina3n	mRNA	11.4693	5.65711e-40
293862	Fam50a	mRNA	20.109	2.98718e-10
100911034	LOC100911034	mRNA	22.3353	1.89254e-12

## Sheet: down
Gene ID	Gene Symbol	Type	log2fc (MCAO / NC)	Qvalue (MCAO / NC)
300802	Aph1b	mRNA	-22.69	8.15858e-13
140927	Selenbp1	mRNA	-9.3724	1.07956e-05
100911814	LOC100911814	mRNA	-6.52153	5.43257e-06
100910177	LOC100910177	mRNA	-5.51374	0.000256979
83623	Spag4	mRNA	-5.39915	8.52616e-07
685351	LOC685351	mRNA	-5.31769	1.71806e-06
500157	RGD1560028	mRNA	-5.2875	0.00907089
108349745	LOC108349745	mRNA	-5.28625	0.0149155
100910780	Chsy3l	mRNA	-4.96487	0.00178961
287613	Olr1521	mRNA	-4.86829	0.000220968
100361272	Ankub1	mRNA	-4.75433	8.47387e-06
100909947	LOC100909947	mRNA	-4.54354	0.00043195
290818	RGD1562638	mRNA	-4.46118	0.0259948
303660	Btbd17	mRNA	-4.45595	7.56272e-107
499322	Fam111a	mRNA	-4.28699	5.39025e-07
24311	Ddc	mRNA	-4.18773	1.77203e-23
113892	Nat8f3	mRNA	-4.10996	2.14629e-60
362675	Tp73	mRNA	-4.09574	0.00337505
25634	G6pc	mRNA	-4.06595	0.000738097
25294	Azgp1	mRNA	-3.93198	0.0125769
289167	Mettl11b	mRNA	-3.93157	2.93989e-22
79224	Serpind1	mRNA	-3.86527	0.0247436
287614	Olr1522	mRNA	-3.86522	0.00904851
306307	Rgr	mRNA	-3.8607	0.0169387
314615	Prtn3	mRNA	-3.80892	0.00234839
688126	LOC688126	mRNA	-3.80734	0.00117731
114020	Nat8f5	mRNA	-3.80334	9.21248e-20
310257	Samd7	mRNA	-3.78645	0.0070928
304266	Gbp1	mRNA	-3.73227	0.000167537
499151	RGD1562492	mRNA	-3.72547	0.0228331
691138	Spx	mRNA	-3.72328	5.48821e-05
24391	Gh1	mRNA	-3.68351	0.049802
292168	Mcoln2	mRNA	-3.63271	0.00920278
363483	Dmrtc1c1	mRNA	-3.61488	0.00326055
498316	LOC498316	mRNA	-3.59261	0.022459
288597	Fkbp6	mRNA	-3.58702	0.0138343
291582	Slc27a6	mRNA	-3.50542	0.00587483
83687	Defb1	mRNA	-3.48039	0.0016609
686140	Fam47e	mRNA	-3.44126	0.00905527
64628	Hes3	mRNA	-3.42557	0.00181318
25206	Gucy1b2	mRNA	-3.42541	0.00636983
365360	Tmc5	mRNA	-3.41734	6.55981e-11
314438	Degs2	mRNA	-3.40285	4.70122e-20
290485	Cldn10	mRNA	-3.40233	4.41246e-15
500237	Nat8f2	mRNA	-3.40067	0.0209271
286904	Cyp4f4	mRNA	-3.36843	5.91878e-43
313430	Fam151a	mRNA	-3.35349	1.3024e-10
288181	Gpr15	mRNA	-3.32707	1.26674e-09
102552073	LOC102552073	mRNA	-3.32264	0.022272
298590	Klhdc7a	mRNA	-3.29233	1.14946e-14
114613	Slc5a5	mRNA	-3.29116	1.39755e-09
306278	Lrrc18	mRNA	-3.28901	0.0129264
84403	Gjb6	mRNA	-3.27066	3.25577e-10
303743	Notum	mRNA	-3.26622	1.30573e-23
362364	Tril	mRNA	-3.23306	1.53158e-71
315947	Nme9	mRNA	-3.20749	0.0183733
29353	Phkg1	mRNA	-3.20289	5.0741e-06
290032	Eddm3b	mRNA	-3.15824	0.0388082
116694	Capn9	mRNA	-3.15506	0.0388082
691770	Ankrd63	mRNA	-3.15305	5.84889e-38
501036	Plscr5	mRNA	-3.15237	0.0466367
100363436	Mdfic2	mRNA	-3.13176	0.00246166
116719	Acacb	mRNA	-3.12742	3.37226e-27
498440	Myoz1	mRNA	-3.12258	0.0220549
140656	A1bg	mRNA	-3.12024	0.0245187
302421	Gdpd2	mRNA	-3.11645	1.89213e-07
361018	Fam107a	mRNA	-3.09186	6.03761e-09
24186	Alb	mRNA	-3.08659	1.811e-11
364688	Sycp2l	mRNA	-3.08333	0.000363262
365460	Tll2	mRNA	-3.0742	0.00590509
108351048	LOC108351048	mRNA	-3.05979	0.00522214
100189544	Nrn1l	mRNA	-3.03652	7.43616e-06
679818	LOC679818	mRNA	-3.01909	0.0069556
404894	Olr34	mRNA	-3.01843	0.00456171
108348827	LOC108348827	mRNA	-3.01341	1.31235e-13
311559	Bpifa5	mRNA	-2.95255	0.00392242
498891	Dipk1c	mRNA	-2.94275	2.85038e-32
294279	Col11a2	mRNA	-2.94037	1.98747e-72
361424	RGD1309651	mRNA	-2.92353	1.33484e-14
102552503	LOC102552503	mRNA	-2.91542	0.0412658
296468	Birc7	mRNA	-2.90997	4.81397e-07
311548	Ttll9	mRNA	-2.90079	8.34515e-22
83683	Gpr6	mRNA	-2.88866	2.22006e-07
25645	Adrb3	mRNA	-2.88123	0.00187018
292381	Lix1	mRNA	-2.86915	6.79369e-29
290467	Slitrk6	mRNA	-2.85269	1.96617e-05
499520	Shisal2b	mRNA	-2.84541	0.00645387
29509	Slc22a6	mRNA	-2.83682	6.90616e-05
24450	Hmgcs2	mRNA	-2.83605	9.8027e-06
680409	Prodh1	mRNA	-2.82555	8.14575e-31
102554393	Adamts13	mRNA	-2.82544	0.00211481
24250	Cbs	mRNA	-2.82513	1.83289e-07
171163	Slc6a13	mRNA	-2.79971	0.000470687
83783	Sult1a1	mRNA	-2.79907	2.93298e-08
307900	Kcng4	mRNA	-2.7921	9.48926e-19
312896	Trpa1	mRNA	-2.79154	0.0158115
299637	Tle6	mRNA	-2.78961	0.000448076
681896	Slc25a18	mRNA	-2.7772	6.32443e-09
246245	Fmo2	mRNA	-2.76348	3.49921e-08
685868	Otogl	mRNA	-2.74996	0.0407923
311425	Adam33	mRNA	-2.74039	3.23964e-07
499422	Gstt3	mRNA	-2.73537	4.56608e-32
405906	Olr61	mRNA	-2.72915	0.0142998
25571	Ttpa	mRNA	-2.71957	1.11582e-34
689537	Calr4	mRNA	-2.70113	3.38458e-06
296259	Acss1	mRNA	-2.65791	5.15667e-23
298567	Cela3b	mRNA	-2.64381	0.00112875
100362908	Cfap92	mRNA	-2.6423	2.48695e-05
293854	Srpk3	mRNA	-2.64131	1.89029e-22
59115	Ninj2	mRNA	-2.63932	2.23356e-18
113902	Ces1d	mRNA	-2.63026	0.0023886
171291	Kif6	mRNA	-2.62734	3.05993e-05
362035	Ndst4	mRNA	-2.62134	0.0132615
316526	Wnt6	mRNA	-2.60418	1.63569e-06
303056	Atp10b	mRNA	-2.59826	1.4335e-05
689081	LOC689081	mRNA	-2.5886	0.00173726
288026	Atp13a4	mRNA	-2.58516	3.94576e-13
305081	Cd34	mRNA	-2.5712	2.19571e-52
405353	Olr1108	mRNA	-2.56961	0.00334207
414788	RT1-T24-3	mRNA	-2.5685	1.68689e-15
81526	Ccn3	mRNA	-2.56354	8.09904e-70
307096	Akr1c19	mRNA	-2.55769	4.34604e-09
171352	Cyp3a9	mRNA	-2.55015	1.07745e-06
316559	Slc19a3	mRNA	-2.53568	1.05246e-08
498608	Yjefn3	mRNA	-2.52621	1.87978e-15
56266	Cyp4f1	mRNA	-2.51866	1.80333e-16
29252	Gzmm	mRNA	-2.5142	5.35478e-13
252854	Slc5a11	mRNA	-2.49735	1.15348e-10
296925	Aass	mRNA	-2.49085	3.7083e-09
500992	Nxpe1	mRNA	-2.48792	2.96427e-20
100910284	LOC100910284	mRNA	-2.48228	4.06996e-34
24465	Hprt1	mRNA	-2.48132	0.0181965
316201	Daam2	mRNA	-2.47788	1.3545e-90
100362109	LOC100362109	mRNA	-2.47663	0.000727999
84511	Slco1c1	mRNA	-2.47057	1.86836e-08
303215	Fbxw10	mRNA	-2.45464	3.02e-07
684327	LOC684327	mRNA	-2.43827	2.68498e-43
298320	RGD1561445	mRNA	-2.43776	1.8558e-07
170816	Olr59	mRNA	-2.42507	5.60169e-45
100363074	Acot11	mRNA	-2.42391	8.27225e-14
266767	Slc17a8	mRNA	-2.41794	6.84414e-07
103690120	LOC103690120	mRNA	-2.40245	0.000941987
494199	Oas1f	mRNA	-2.38237	0.0143009
24255	Cftr	mRNA	-2.3819	3.57213e-15
312115	Col28a1	mRNA	-2.36794	7.13499e-12
79213	Slc6a11	mRNA	-2.36126	2.18491e-32
303786	Aifm3	mRNA	-2.36	2.84535e-32
500724	Lbhd2	mRNA	-2.34945	0.0142415
29458	Neurod1	mRNA	-2.34639	4.44411e-16
295619	Ermn	mRNA	-2.34293	4.86565e-12
25274	Tst	mRNA	-2.34292	1.51625e-26
680130	Timp4	mRNA	-2.33802	3.71174e-29
83506	Camkk2	mRNA	-2.33431	1.19144e-28
83500	Slc22a8	mRNA	-2.32822	0.00141769
294806	C1qtnf3	mRNA	-2.31652	0.00149099
79225	Hes5	mRNA	-2.30542	3.79407e-05
171564	Pbld1	mRNA	-2.30327	5.79771e-11
364823	Klhl14	mRNA	-2.30084	0.00567724
684425	Adssl1	mRNA	-2.27937	2.87714e-08
302392	Magee2	mRNA	-2.27901	2.01647e-07
302536	RGD1561661	mRNA	-2.27422	0.0140046
103692804	LOC103692804	mRNA	-2.26671	0.00594992
366270	Edn3	mRNA	-2.26603	0.000231565
114593	Nppc	mRNA	-2.25989	1.83063e-09
79216	Gdf10	mRNA	-2.25874	5.57223e-11
287357	Wnt9a	mRNA	-2.25715	3.90642e-13
100362915	Zfp648	mRNA	-2.25405	2.44841e-06
24837	Tnnt2	mRNA	-2.25087	2.79702e-06
266998	Slc13a5	mRNA	-2.24957	8.06163e-12
501110	Gsta6	mRNA	-2.2489	9.5603e-20
245961	Dmgdh	mRNA	-2.23532	1.70612e-06
302666	Asb11	mRNA	-2.23523	0.000146805
686084	LOC686084	mRNA	-2.23344	0.00853757
24309	Dbp	mRNA	-2.22916	2.78481e-32
688839	LOC688839	mRNA	-2.2244	0.000372338
316616	Iqca1	mRNA	-2.21931	7.46847e-06
306081	Pcdh20	mRNA	-2.21802	6.93908e-146
680102	Mab21l2	mRNA	-2.21603	0.0197861
64507	Fmod	mRNA	-2.21558	3.31783e-05
29331	Hapln1	mRNA	-2.21452	3.88439e-75
171158	Gpha2	mRNA	-2.21295	0.0067768
114518	Slc7a10	mRNA	-2.19585	8.92576e-11
85497	Klf15	mRNA	-2.19548	4.69649e-17
303856	Atp13a5	mRNA	-2.19338	1.20337e-15
681021	Paqr6	mRNA	-2.19157	2.65636e-16
24808	Tacr3	mRNA	-2.18704	9.71679e-19
140473	Ackr2	mRNA	-2.18608	1.18453e-21
100359662	Ankdd1b	mRNA	-2.18349	7.34547e-05
114097	Ltc4s	mRNA	-2.18206	2.45183e-16
59302	Bmp15	mRNA	-2.17562	0.000602715
25421	Crybb1	mRNA	-2.17417	0.00316328
288478	Rsph10b	mRNA	-2.17357	4.8347e-15
64555	Spef2	mRNA	-2.16566	7.16999e-05
296610	Spaca9	mRNA	-2.16157	0.00422662
499282	Cfap46	mRNA	-2.15827	3.62307e-05
315761	Cilp	mRNA	-2.15765	0.00144143
170698	Slco1a4	mRNA	-2.15519	2.97894e-10
100910087	Adam21	mRNA	-2.1541	0.00234405
102547039	LOC102547039	mRNA	-2.14655	0.0175813
497757	Gucy1a1	mRNA	-2.14609	5.23338e-17
117130	Grifin	mRNA	-2.13869	0.0266377
450231	Krt42	mRNA	-2.13423	0.00338199
24416	Grm3	mRNA	-2.13056	5.33567e-26
60357	Prom1	mRNA	-2.12094	1.18784e-44
299599	Theg	mRNA	-2.12067	0.00878599
685900	Enthd1	mRNA	-2.11774	3.99056e-11
361757	Opalin	mRNA	-2.11013	5.73245e-15
301650	Cntnap5b	mRNA	-2.10796	2.33363e-23
361637	Acsm5	mRNA	-2.10573	0.0109679
361839	Ctnna3	mRNA	-2.10257	3.35436e-09
315806	Prtg	mRNA	-2.10169	0.0112709
100912012	Clec3b	mRNA	-2.10123	0.000404399
63848	Fxyd7	mRNA	-2.09559	1.41753e-41
292077	Sult5a1	mRNA	-2.09116	8.31902e-07
114491	Cited4	mRNA	-2.08877	1.86676e-08
89826	Rpe65	mRNA	-2.08696	0.00158444
108351875	LOC108351875	mRNA	-2.07043	0.0245086
81508	Bhmt	mRNA	-2.06165	6.50854e-17
301073	Hhatl	mRNA	-2.05887	1.99427e-18
315162	Mei1	mRNA	-2.05677	3.0436e-11
361060	Ebf2	mRNA	-2.05435	0.0250975
64345	Hif3a	mRNA	-2.0528	4.68987e-05
363930	Selplg	mRNA	-2.05173	7.83215e-47
100911669	P3r3urf	mRNA	-2.04573	0.00867543
100912292	Enho	mRNA	-2.03417	2.00242e-33
66018	Pdgfd	mRNA	-2.03391	1.11681e-05
317218	Itm2a	mRNA	-2.03358	5.86473e-19
192270	Plpp3	mRNA	-2.03304	3.97185e-48
680551	Apoc4	mRNA	-2.03186	0.00678731
498392	Cytl1	mRNA	-2.02667	0.00152883
314981	Col14a1	mRNA	-2.02571	0.000409594
306956	Btn1a1	mRNA	-2.02514	0.00443313
83575	Cpz	mRNA	-2.0184	8.45265e-05
500324	Cracr2a	mRNA	-2.01749	4.54961e-19
84356	Abcd2	mRNA	-2.00742	1.80466e-59
791259	Ca14	mRNA	-2.00643	3.8998e-23
116568	Ggt1	mRNA	-2.00053	3.56414e-05
445271	Jph4	mRNA	-1.9974	5.0643e-39
362732	Agmo	mRNA	-1.99556	9.4206e-07
266608	Fzd9	mRNA	-1.99225	1.74584e-31
24179	Agt	mRNA	-1.99211	9.47349e-17
685440	Nek5	mRNA	-1.9919	3.47883e-05
25263	Mal	mRNA	-1.98954	8.00763e-13
252959	Dnah12	mRNA	-1.98941	2.91845e-05
288289	Chodl	mRNA	-1.98256	0.0131557
767613	Gpr17	mRNA	-1.98009	2.41635e-17
316009	Plxnb1	mRNA	-1.97786	2.43484e-37
362474	Adhfe1	mRNA	-1.97679	1.22871e-12
691485	LOC691485	mRNA	-1.97632	0.0218262
24208	Ar	mRNA	-1.97302	2.54258e-13
363231	Rftn2	mRNA	-1.96655	5.15571e-45
685513	Gng14	mRNA	-1.96501	0.000959531
304301	Mmd2	mRNA	-1.96	1.9261e-76
689479	LOC689479	mRNA	-1.95948	0.0187627
64392	Aldh1l1	mRNA	-1.95599	4.04638e-08
690286	Hlf	mRNA	-1.95494	4.11394e-18
301887	Cdh12	mRNA	-1.95374	1.00458e-52
116463	Akr1b7	mRNA	-1.95373	0.00626982
84573	Otof	mRNA	-1.95288	8.51889e-20
100364350	Nwd1	mRNA	-1.94965	5.21243e-33
64803	P2ry12	mRNA	-1.94671	2.18941e-14
50693	Itih3	mRNA	-1.94587	7.78055e-20
312912	Prex2	mRNA	-1.93226	3.76794e-35
288484	Grid2ip	mRNA	-1.93162	1.09088e-09
64544	B3gat2	mRNA	-1.93114	1.0467e-26
313484	Dmrtb1	mRNA	-1.93003	7.53821e-05
301521	Cfap65	mRNA	-1.92924	0.00772848
304823	Igfn1	mRNA	-1.92891	0.00608902
102549803	Nat8f4	mRNA	-1.92397	5.05325e-28
25256	Fmo1	mRNA	-1.92092	1.17983e-10
292843	Siglec5	mRNA	-1.91813	6.19867e-07
498115	Ccdc188	mRNA	-1.91482	3.22636e-06
29169	Vtn	mRNA	-1.91138	3.53915e-20
114495	Map2k6	mRNA	-1.90779	6.50967e-18
102551241	LOC102551241	mRNA	-1.90336	0.00544434
29232	Clcn2	mRNA	-1.90146	2.12139e-78
297832	Cntnap5a	mRNA	-1.90072	0.00584427
311337	Ltk	mRNA	-1.90033	6.75853e-24
108350563	Fam180b	mRNA	-1.89991	3.62989e-17
25147	Cyp19a1	mRNA	-1.89951	0.00134839
64846	Slc13a3	mRNA	-1.89861	1.64365e-05
313755	Mmel1	mRNA	-1.89822	5.33674e-11
287819	Ush1g	mRNA	-1.8937	3.01242e-07
296091	Pla2g4e	mRNA	-1.89111	1.17717e-16
29347	Faahl	mRNA	-1.88605	1.62614e-43
79222	Gucy2d	mRNA	-1.88267	0.00427933
364605	Sgcz	mRNA	-1.88135	0.0197191
100910839	Luzp2	mRNA	-1.88052	2.43587e-28
361348	Mro	mRNA	-1.87411	7.86967e-46
366360	Myorg	mRNA	-1.87036	4.46564e-58
29557	Myh7	mRNA	-1.86958	5.50561e-12
54248	Dgkb	mRNA	-1.86943	4.0561e-12
54232	Ca3	mRNA	-1.86669	0.0308214
102554323	LOC102554323	mRNA	-1.86665	3.35723e-05
103690047	NEWGENE_1308624	mRNA	-1.86629	6.58358e-05
292949	Perp	mRNA	-1.86422	1.2677e-09
307056	Anlnl1	mRNA	-1.864	1.45668e-06
687105	Arhgef16	mRNA	-1.8603	0.000802566
100911190	LOC100911190	mRNA	-1.86005	0.0208438
103690884	LOC103690884	mRNA	-1.85998	0.000101649
60393	Sult1d1	mRNA	-1.85374	0.000188997
498257	Fam163a	mRNA	-1.84831	4.37193e-15
314614	Plppr3	mRNA	-1.84642	1.52701e-19
291130	Dcdc2	mRNA	-1.84586	9.04487e-08
24212	Atp1a2	mRNA	-1.8453	3.67137e-22
100362555	Sptssb	mRNA	-1.83931	2.47039e-20
310444	P2ry13	mRNA	-1.83468	1.84945e-08
29209	Casq2	mRNA	-1.8278	0.0246205
362801	Garem2	mRNA	-1.82652	5.77065e-20
29533	Pxmp2	mRNA	-1.82434	2.0825e-08
290214	Cmtm5	mRNA	-1.82393	5.03941e-33
108348101	LOC108348101	mRNA	-1.8181	8.12775e-22
680883	Lrtm2	mRNA	-1.81741	3.6941e-28
311862	Lamc3	mRNA	-1.81697	6.72958e-18
303965	Myh15	mRNA	-1.81171	0.00204696
313785	Icam5	mRNA	-1.81133	1.25965e-91
317204	Pcdh11x	mRNA	-1.81071	5.31343e-13
500925	Ccdc184	mRNA	-1.80889	1.69872e-53
311252	Pamr1	mRNA	-1.80706	4.77044e-30
361105	Plac9	mRNA	-1.80101	0.000732371
84030	Chn1	mRNA	-1.80007	2.66617e-87
313756	Plch2	mRNA	-1.79925	5.73603e-37
287747	Spata32	mRNA	-1.79888	6.44421e-05
24648	Serpina1	mRNA	-1.79822	0.000350067
691478	Cpne6	mRNA	-1.79405	1.8411e-43
103693812	LOC103693812	mRNA	-1.79375	0.0287206
689936	Hcar1	mRNA	-1.79323	0.00149636
685136	Spint3	mRNA	-1.79173	0.000117199
25400	Camk2a	mRNA	-1.79039	8.10631e-35
362712	Drc1	mRNA	-1.78594	1.80766e-29
688340	LOC688340	mRNA	-1.78584	0.000971403
24483	Igf2	mRNA	-1.78114	0.00155879
502715	Lrrc17	mRNA	-1.78097	9.05844e-12
29204	Neu2	mRNA	-1.7809	6.36784e-26
680317	Endou	mRNA	-1.77851	0.00648321
103690962	LOC103690962	mRNA	-1.7783	0.0238991
293820	Psat1	mRNA	-1.77727	2.05437e-39
294380	Lrrtm3	mRNA	-1.77587	3.34793e-79
60377	Lin7b	mRNA	-1.77013	1.05968e-26
689065	LOC689065	mRNA	-1.76495	2.32371e-05
500364	Sspn	mRNA	-1.76376	1.28737e-23
108351076	LOC108351076	mRNA	-1.76324	0.0316149
289007	Thsd7b	mRNA	-1.76308	2.33487e-14
303639	Abca6	mRNA	-1.76203	0.0208157
305235	Art3	mRNA	-1.76027	1.70926e-17
108348061	LOC108348061	mRNA	-1.75983	8.74856e-10
361964	Zbbx	mRNA	-1.75957	2.74539e-07
291936	Hhip	mRNA	-1.75459	2.83317e-07
293140	Olr35	mRNA	-1.75409	0.00398182
310201	Cmbl	mRNA	-1.75407	1.36307e-08
85309	Folh1	mRNA	-1.74987	1.41092e-16
294119	Moxd1	mRNA	-1.74897	1.01737e-15
29660	Pnck	mRNA	-1.747	1.80852e-74
364148	Kctd8	mRNA	-1.74665	3.93966e-23
316642	Neu4	mRNA	-1.74571	1.17232e-14
102554501	LOC102554501	mRNA	-1.74332	0.0251123
315306	Mettl7a	mRNA	-1.74288	4.357e-35
286918	Mx2	mRNA	-1.73851	2.37603e-07
60663	Insrr	mRNA	-1.73755	0.0112491
306013	Lgi3	mRNA	-1.73676	1.23065e-48
304827	Kcnt2	mRNA	-1.73412	2.52269e-20
315263	Adamts20	mRNA	-1.73375	3.51143e-26
500686	Ccdc177	mRNA	-1.72874	1.34443e-10
295458	Bdh2	mRNA	-1.72853	0.000146181
84050	Enpp2	mRNA	-1.72841	8.09666e-20
313375	Cyp2j3	mRNA	-1.72639	9.88633e-07
363031	Anln	mRNA	-1.72399	1.79443e-17
108348160	NEWGENE_2134	mRNA	-1.72324	1.35298e-05
500531	Armh1	mRNA	-1.72244	0.0281547
140589	Gli1	mRNA	-1.72006	2.49318e-05
499113	Selenov	mRNA	-1.71935	0.0453159
500853	Rgs22	mRNA	-1.71817	0.000171778
364837	Gypc	mRNA	-1.71481	0.00220428
290639	Fcho1	mRNA	-1.71464	1.05425e-40
81676	Hnmt	mRNA	-1.71407	1.36758e-09
361714	Rasgrp2	mRNA	-1.71036	4.83849e-15
59300	Nat8f1	mRNA	-1.70715	6.24486e-06
311496	Cfap61	mRNA	-1.70672	2.31714e-17
29689	Gabrd	mRNA	-1.7061	1.83646e-24
54231	Car2	mRNA	-1.70587	2.53538e-13
252919	Slc38a3	mRNA	-1.70483	8.44776e-114
688778	LOC688778	mRNA	-1.70431	0.000173987
361621	Olfml1	mRNA	-1.70088	3.60717e-06
54286	Prkg1	mRNA	-1.70036	1.0105e-05
311184	C1qtnf4	mRNA	-1.69617	1.45705e-62
24701	Pygm	mRNA	-1.69349	1.41214e-08
25050	Camk4	mRNA	-1.69296	2.78133e-19
246767	Cyp4x1	mRNA	-1.69156	3.6931e-28
314904	Arhgef25	mRNA	-1.69118	2.16393e-21
312688	Usp18	mRNA	-1.68918	3.93087e-06
60577	Slc15a2	mRNA	-1.68909	5.35976e-45
289369	Ush2a	mRNA	-1.68487	1.27897e-10
100910088	LOC100910088	mRNA	-1.68192	1.66375e-30
689499	Stum	mRNA	-1.67961	1.3472e-15
140693	Plcd4	mRNA	-1.67772	4.11286e-16
293840	Pnma3	mRNA	-1.6762	6.77433e-18
83717	Omd	mRNA	-1.67244	0.00469308
312113	Stard8	mRNA	-1.67015	7.67349e-21
117549	Gpr37	mRNA	-1.6682	8.6127e-15
499583	Naaladl2	mRNA	-1.66709	7.65781e-12
363225	Ecrg4	mRNA	-1.66438	0.000171161
192281	Oas1a	mRNA	-1.66248	3.87948e-05
362584	Col9a2	mRNA	-1.66001	7.66025e-21
25311	Dcc	mRNA	-1.65747	2.43702e-07
117025	Rhbdl1	mRNA	-1.65599	6.16577e-39
293624	Irf7	mRNA	-1.65561	9.56466e-05
362238	Dusp15	mRNA	-1.6544	3.01085e-22
317196	Klhl4	mRNA	-1.65252	1.95271e-05
24411	Grin2c	mRNA	-1.65164	3.21991e-17
29383	Fah	mRNA	-1.65089	1.04306e-28
100911682	Actl10	mRNA	-1.65056	1.61529e-05
681849	Mlip	mRNA	-1.65003	8.65661e-57
312166	Cadps2	mRNA	-1.64768	2.91127e-56
312382	Abcg2	mRNA	-1.64669	5.64903e-09
317435	Shroom2	mRNA	-1.64617	2.72812e-44
171131	Chrnb3	mRNA	-1.64472	0.0122889
303287	Fbxo39	mRNA	-1.64369	0.00257642
25476	Lgals9	mRNA	-1.64238	1.75347e-09
689561	LOC689561	mRNA	-1.63886	0.019445
315564	Robo3	mRNA	-1.63819	7.09072e-14
304725	LOC304725	mRNA	-1.63801	1.92866e-07
103693838	NEWGENE_621802	mRNA	-1.63729	5.24556e-12
94341	Kcnj13	mRNA	-1.63675	0.00435859
288529	Gjc3	mRNA	-1.63651	1.79007e-10
100912336	LOC100912336	mRNA	-1.63539	0.0437623
500917	Odf3b	mRNA	-1.6353	2.92643e-06
280670	Lzts3	mRNA	-1.63425	1.89075e-78
691835	Kctd4	mRNA	-1.62903	1.09398e-28
24558	Mog	mRNA	-1.62659	5.34242e-18
29708	Gabra6	mRNA	-1.62455	0.0254988
25702	Pnlip	mRNA	-1.6245	6.21594e-07
360638	Adam11	mRNA	-1.62427	1.79571e-50
108348336	LOC108348336	mRNA	-1.62427	2.93439e-05
25706	Cckbr	mRNA	-1.62343	9.03718e-15
50555	Ugt8	mRNA	-1.62313	1.81145e-09
100911796	LOC100911796	mRNA	-1.6192	7.57229e-06
25393	Bcan	mRNA	-1.61722	5.86067e-26
303659	Kif19	mRNA	-1.61396	9.85979e-09
305025	Tp53bp2	mRNA	-1.61143	1.10483e-67
103690106	LOC103690106	mRNA	-1.60933	1.5589e-06
311613	L3mbtl1	mRNA	-1.60668	2.78831e-09
100270669	Riiad1	mRNA	-1.6051	9.6107e-07
685202	Efcc1	mRNA	-1.60483	2.7824e-06
246775	Tnfsf10	mRNA	-1.60368	0.000359579
690468	LOC690468	mRNA	-1.60259	3.57229e-09
252939	Gpr37l1	mRNA	-1.60249	8.21564e-50
503194	Glb1l2	mRNA	-1.60093	0.0113128
24616	Pah	mRNA	-1.59788	6.87334e-09
287472	Tlcd1	mRNA	-1.59468	3.25646e-23
365748	Bhlhe22	mRNA	-1.59304	6.06165e-20
685612	Col26a1	mRNA	-1.59283	2.72748e-05
170926	Cysltr2	mRNA	-1.59124	2.89283e-05
316482	Crispld1	mRNA	-1.59082	3.41102e-16
58924	Fut2	mRNA	-1.58438	0.00019711
140724	Cacng3	mRNA	-1.58162	2.45428e-23
306460	Enpp6	mRNA	-1.58099	1.60384e-05
316219	Trerf1	mRNA	-1.58043	2.06482e-21
79212	Slc6a1	mRNA	-1.57991	6.25196e-79
296358	Matn4	mRNA	-1.57382	4.34332e-05
362551	Raver2	mRNA	-1.57362	8.90269e-21
498528	Shisa2	mRNA	-1.57228	0.000219732
498386	Cc2d2a	mRNA	-1.57108	6.00814e-15
300517	Hepacam	mRNA	-1.56776	3.30259e-20
314800	Acss3	mRNA	-1.56764	8.11127e-07
25229	Chrm1	mRNA	-1.56347	8.79681e-47
60567	Syt10	mRNA	-1.55856	6.25791e-11
302378	Lpar4	mRNA	-1.55692	0.000427694
54349	Aox1	mRNA	-1.55656	0.00247356
298504	Mfsd2a	mRNA	-1.55655	7.0826e-06
156873	Kcnk15	mRNA	-1.55422	0.0336006
684979	Hs3st6	mRNA	-1.55349	0.00104172
367160	Cpne4	mRNA	-1.55144	1.74715e-10
24191	Aldoc	mRNA	-1.54989	6.70675e-25
81869	Gstm7	mRNA	-1.54703	2.59833e-35
308588	Ca11	mRNA	-1.5463	2.48566e-43
58971	Fxyd1	mRNA	-1.54246	1.80108e-14
24188	Aldh1a1	mRNA	-1.54084	3.96881e-12
498967	RGD1559896	mRNA	-1.54065	1.09513e-66
114104	Asah2	mRNA	-1.53817	9.74769e-17
360646	Limd2	mRNA	-1.53704	1.0254e-28
309859	Scml4	mRNA	-1.53692	0.000193225
291015	Ogn	mRNA	-1.53562	0.00598827
100147704	Usp43	mRNA	-1.53494	6.438e-09
24175	Adra2c	mRNA	-1.53394	6.50072e-12
497903	Sowaha	mRNA	-1.53287	5.07831e-38
362910	Samd12	mRNA	-1.53255	2.10571e-05
287437	Tnfsf13	mRNA	-1.53198	1.35196e-07
290348	Synb	mRNA	-1.53113	2.94453e-09
286965	Abra	mRNA	-1.52946	0.032686
29556	Myh6	mRNA	-1.52912	0.000379486
364653	Wdr17	mRNA	-1.52849	3.79729e-26
500986	Pdzd3	mRNA	-1.52766	1.31112e-05
81656	Dpyd	mRNA	-1.52751	1.65761e-08
117024	Crym	mRNA	-1.52743	2.04903e-17
100362255	Adgrv1	mRNA	-1.52738	3.24897e-12
314942	Csmd3	mRNA	-1.52069	1.48473e-07
25260	Gstt1	mRNA	-1.51922	6.441e-08
171026	Akap5	mRNA	-1.51907	1.03712e-26
64458	Scrg1	mRNA	-1.51717	3.41751e-17
116489	Kcnk4	mRNA	-1.51573	1.22679e-50
310327	Qrfpr	mRNA	-1.51045	0.00169812
304667	Rtbdn	mRNA	-1.51003	6.36684e-14
81811	Thpo	mRNA	-1.50969	4.82594e-21
310418	Frem2	mRNA	-1.5091	2.22358e-09
100360856	LOC100360856	mRNA	-1.50778	5.53034e-08
192189	Syt17	mRNA	-1.50736	7.41694e-14
296866	Gpr165	mRNA	-1.50698	1.87596e-13
116777	Cdh3	mRNA	-1.50662	0.00196871
24772	Cxcl12	mRNA	-1.50521	7.86106e-48
361327	Prr16	mRNA	-1.49876	2.39951e-08
81821	Dgkz	mRNA	-1.49763	2.91498e-15
499302	Gal3st3	mRNA	-1.49742	3.97453e-30
365389	Lrrc56	mRNA	-1.49609	1.38281e-13
103690896	LOC103690896	mRNA	-1.49097	0.0482192
688800	Aldh3b2	mRNA	-1.48922	0.000263085
60450	Matk	mRNA	-1.4849	6.93427e-46
29707	Gabra5	mRNA	-1.48467	4.98054e-11
116831	Fxyd3	mRNA	-1.48431	0.0164127
50676	Slc6a12	mRNA	-1.48429	0.014724
294019	Calhm2	mRNA	-1.48194	1.04943e-13
317598	Mcf2	mRNA	-1.48013	3.84274e-07
361954	Veph1	mRNA	-1.47752	0.0120994
296090	Sptbn5	mRNA	-1.47738	1.02072e-11
29628	Gria3	mRNA	-1.47505	3.01488e-42
100361655	LOC100361655	mRNA	-1.47158	0.000234575
311462	Btbd3	mRNA	-1.47141	1.18922e-52
501096	Treml1	mRNA	-1.47102	0.0121635
100911216	LOC100911216	mRNA	-1.47088	1.53605e-09
687064	Col25a1	mRNA	-1.46896	2.42815e-08
116459	Serpini1	mRNA	-1.46464	5.7592e-21
311562	Necab3	mRNA	-1.464	1.03551e-27
24785	Slc9a4	mRNA	-1.46385	4.66668e-05
29718	Kcnj10	mRNA	-1.46291	7.0634e-10
300796	Snx22	mRNA	-1.46169	0.00365664
313574	Nt5c1a	mRNA	-1.46146	2.43658e-26
296469	Nkain4	mRNA	-1.46011	4.69764e-15
308632	Hebp2	mRNA	-1.45983	0.000288074
316090	Gask1a	mRNA	-1.45965	3.41785e-05
296369	Tnnc2	mRNA	-1.45816	8.32112e-08
140447	Slc8a2	mRNA	-1.4578	2.35891e-25
295528	Erich3	mRNA	-1.45722	2.12348e-18
116486	Sec14l2	mRNA	-1.45501	1.35442e-28
246776	Filip1	mRNA	-1.45435	1.32806e-14
687758	Pip5kl1	mRNA	-1.45417	6.22866e-06
501125	Fam178b	mRNA	-1.45053	0.0131923
59326	Rapgef3	mRNA	-1.44862	2.51642e-16
313575	Heyl	mRNA	-1.44796	5.38045e-26
295382	Ntng1	mRNA	-1.44704	7.18475e-08
65036	Bche	mRNA	-1.44667	3.34109e-05
25083	Adra2a	mRNA	-1.44602	6.37809e-25
300913	Il1rapl2	mRNA	-1.44601	4.53277e-05
310250	Zfhx4	mRNA	-1.44594	1.15012e-10
304379	Zan	mRNA	-1.44542	0.00501474
501061	Tmie	mRNA	-1.44455	4.30705e-06
59323	Erbb4	mRNA	-1.44445	0.000387759
311051	Ccdc148	mRNA	-1.4435	1.7696e-05
81677	Itpka	mRNA	-1.44347	6.9361e-15
102556148	LOC102556148	mRNA	-1.44164	1.0288e-05
60398	Fhit	mRNA	-1.44094	0.000115202
94172	Slc27a1	mRNA	-1.43946	9.86359e-36
24409	Grin2a	mRNA	-1.43876	0.000695725
302993	Sox8	mRNA	-1.43875	8.8922e-14
266805	Has3	mRNA	-1.43831	2.03477e-07
290308	Dleu7	mRNA	-1.43826	3.4521e-12
103694491	LOC103694491	mRNA	-1.43815	3.09564e-22
29588	Pou3f2	mRNA	-1.43812	1.29768e-22
103693051	LOC103693051	mRNA	-1.43768	0.00847472
290877	Tmem255b	mRNA	-1.43663	1.32631e-07
59320	Adcy10	mRNA	-1.43644	0.000703678
295144	Rxfp1	mRNA	-1.43153	0.00125859
688540	Mast3	mRNA	-1.43013	5.1228e-38
313917	Abhd1	mRNA	-1.4288	2.44034e-19
687001	Hdac9	mRNA	-1.42847	1.51231e-09
29531	Hpd	mRNA	-1.42819	0.0106033
108351885	LOC108351885	mRNA	-1.42671	1.43958e-14
103693780	LOC103693780	mRNA	-1.4252	0.00275399
414784	RT1-T24-4	mRNA	-1.42403	3.67999e-09
362733	Etv1	mRNA	-1.42377	2.76419e-66
689093	Upk2	mRNA	-1.4228	0.00156674
685433	Evi2a	mRNA	-1.42116	5.04787e-07
691246	Rnf207	mRNA	-1.42004	6.67725e-10
315962	Ky	mRNA	-1.41948	0.0176011
683713	Gal3st1	mRNA	-1.41714	2.15364e-07
171522	Cyp2d4	mRNA	-1.41698	3.88524e-11
315820	Myo5c	mRNA	-1.41688	0.000106559
24530	Lcat	mRNA	-1.41566	1.18017e-08
103691527	LOC103691527	mRNA	-1.41502	1.03976e-05
293049	Rlbp1	mRNA	-1.41377	5.76744e-20
24916	Rnf112	mRNA	-1.41348	6.38409e-19
289633	Nwd2	mRNA	-1.41198	1.24448e-36
541589	Kyat3	mRNA	-1.40991	7.45818e-14
296149	Sirpb3	mRNA	-1.40987	0.0333992
29733	S1pr1	mRNA	-1.40915	2.15921e-17
306327	Tmem38a	mRNA	-1.40796	1.80556e-40
360816	Sdsl	mRNA	-1.40625	1.06043e-11
309108	Lmntd2	mRNA	-1.40474	0.00913263
26760	Akr7a3	mRNA	-1.4039	0.000461036
679600	Xaf1	mRNA	-1.40337	2.01619e-07
500137	Neurod6	mRNA	-1.40222	8.73248e-07
360272	Slit2	mRNA	-1.40056	1.42325e-29
690333	Sertm1	mRNA	-1.39965	2.72336e-08
688283	Afmid	mRNA	-1.39592	3.21172e-14
29482	Slc1a2	mRNA	-1.3956	1.98067e-30
287606	Septin4	mRNA	-1.3952	1.29841e-20
498034	Fn3k	mRNA	-1.39346	1.36019e-32
303920	Cfap91	mRNA	-1.39185	1.10449e-08
311833	Ak8	mRNA	-1.39056	0.000848514
315741	Paqr5	mRNA	-1.38918	3.51399e-05
24392	Gja1	mRNA	-1.38861	9.39913e-23
59327	Twist2	mRNA	-1.38851	0.00128392
85382	Ngb	mRNA	-1.38838	1.25358e-05
683753	Prr32	mRNA	-1.38805	0.00556089
117108	B3gat1	mRNA	-1.38753	2.01375e-21
66012	Gucy1a2	mRNA	-1.38753	4.01819e-05
366568	Slc30a3	mRNA	-1.38744	1.00974e-29
84484	Slc4a4	mRNA	-1.38598	1.79491e-33
363081	Igdcc4	mRNA	-1.38348	1.91612e-22
288626	Mmp17	mRNA	-1.38255	8.01213e-10
64356	Nrgn	mRNA	-1.38199	2.33395e-33
292947	Arfgef3	mRNA	-1.38051	0.000434209
29751	Sema3a	mRNA	-1.37917	4.77877e-18
312652	Plxnd1	mRNA	-1.37848	2.84449e-11
79011	Camkv	mRNA	-1.37676	2.97912e-61
501033	Minar1	mRNA	-1.37633	6.48535e-07
84488	Fgf13	mRNA	-1.37626	9.44599e-20
684028	Cryga	mRNA	-1.37524	1.51458e-11
102553088	LOC102553088	mRNA	-1.37443	1.87778e-06
25154	Pgr	mRNA	-1.37442	4.68393e-11
306504	Trmt9b	mRNA	-1.37153	1.87347e-12
361669	Tcerg1l	mRNA	-1.37074	2.32916e-11
679805	Mei4	mRNA	-1.37	0.00179197
25187	Htr2c	mRNA	-1.36864	0.000330813
361253	Sugct	mRNA	-1.36818	0.000393222
117275	Chrd	mRNA	-1.3675	1.60758e-14
362506	Ccl19	mRNA	-1.36738	0.0150045
298496	Kcnq4	mRNA	-1.36607	3.42497e-11
303070	Nipal4	mRNA	-1.36401	2.53713e-07
100912216	Prcd	mRNA	-1.36329	0.000173498
64672	Pln	mRNA	-1.36319	3.85752e-05
24260	Chrm3	mRNA	-1.36157	3.32574e-31
311134	Ccdc141	mRNA	-1.36152	7.83891e-09
308586	Sec1	mRNA	-1.36093	0.000158194
309407	Trpm3	mRNA	-1.3607	8.9937e-16
313436	Zcchc12	mRNA	-1.35979	9.83996e-21
297332	Thnsl2	mRNA	-1.35946	1.0921e-08
171373	Slc12a5	mRNA	-1.35942	4.16111e-120
60564	Syt9	mRNA	-1.35899	0.00145044
25633	Dnase1	mRNA	-1.35875	0.0181149
25257	Gamt	mRNA	-1.35855	1.22014e-19
289094	Hmcn1	mRNA	-1.3565	5.35222e-05
24590	Mme	mRNA	-1.35648	3.31426e-09
308857	Dnajb13	mRNA	-1.35643	0.000179489
362284	Phactr3	mRNA	-1.35564	8.19485e-66
81642	Abcc6	mRNA	-1.35504	1.79309e-07
309288	Rorb	mRNA	-1.35429	8.65008e-13
170913	Abcb1a	mRNA	-1.35387	1.41696e-49
296972	Akr1b10	mRNA	-1.35222	2.31345e-14
315762	Rasl12	mRNA	-1.35125	3.43273e-06
261737	Sfxn5	mRNA	-1.3512	5.3441e-18
304816	Lmod1	mRNA	-1.35078	6.8371e-05
446170	Dear	mRNA	-1.34955	0.0366996
298524	Dnali1	mRNA	-1.3445	0.00659196
690599	Mxra7	mRNA	-1.34322	1.75909e-12
302424	Eda	mRNA	-1.34241	4.51306e-08
113912	Rtn4r	mRNA	-1.34235	2.35051e-30
498270	Ccdc190	mRNA	-1.3408	0.0146956
171408	Dcxr	mRNA	-1.33971	3.40853e-10
499263	Gsg1l	mRNA	-1.33899	6.16159e-11
303796	Zdhhc8	mRNA	-1.33731	7.56886e-33
108349907	LOC108349907	mRNA	-1.33544	0.0111993
500442	Dnai1	mRNA	-1.33538	9.12072e-05
303828	Etv5	mRNA	-1.33324	1.7413e-11
296145	Fbln7	mRNA	-1.33295	0.0142267
689978	Nrsn2	mRNA	-1.33235	8.2145e-19
252878	Tnfsf15	mRNA	-1.32954	0.0032249
108351580	LOC108351580	mRNA	-1.3274	0.0206046
306439	Gpm6a	mRNA	-1.32696	1.2045e-42
290571	Zfp488	mRNA	-1.32559	1.0245e-06
246217	Ngef	mRNA	-1.325	7.63228e-88
501023	Gfral	mRNA	-1.32394	0.00825724
287989	Ephb3	mRNA	-1.31806	9.39214e-18
89808	Cx3cl1	mRNA	-1.31623	1.47481e-39
309280	Plxna3	mRNA	-1.31419	2.76505e-19
116649	Kcnj4	mRNA	-1.31178	5.28786e-29
501164	Cdk5r2	mRNA	-1.31138	9.72965e-21
297846	Cntnap5c	mRNA	-1.31134	1.22068e-07
29627	Gria2	mRNA	-1.30887	2.78965e-48
102553495	LOC102553495	mRNA	-1.30716	2.80468e-11
114513	Rasgrf2	mRNA	-1.3019	4.03709e-18
100909793	Smim18	mRNA	-1.30185	2.09912e-06
78968	Srebf1	mRNA	-1.30183	1.11489e-37
24163	Acr	mRNA	-1.29999	0.0445677
361705	Cnih2	mRNA	-1.29936	1.47974e-29
246075	Prlhr	mRNA	-1.29849	0.0170298
25037	Mobp	mRNA	-1.29845	1.22654e-07
27256	Cntn6	mRNA	-1.29804	7.8357e-11
292017	Hydin	mRNA	-1.29802	0.000614174
363206	Tmem14a	mRNA	-1.29689	0.000301861
305150	Hsd17b13	mRNA	-1.29563	0.000155317
25204	Pcsk1	mRNA	-1.29494	1.04551e-05
24214	Atp1b2	mRNA	-1.29459	6.17401e-14
498728	Elovl2	mRNA	-1.29282	9.92504e-15
303744	Myadml2	mRNA	-1.29204	5.80792e-08
25652	Ptgfr	mRNA	-1.29104	0.0162748
363457	Col4a5	mRNA	-1.29075	1.41044e-08
686091	Ccdc13	mRNA	-1.2906	8.65645e-07
114032	Kcnh4	mRNA	-1.28922	9.99759e-21
298301	Mroh7	mRNA	-1.28885	0.0157425
361228	Adtrp	mRNA	-1.28834	0.00130222
307393	Sh3tc2	mRNA	-1.28825	0.0188149
311361	Wdr76	mRNA	-1.28742	4.43515e-10
499010	Syne1	mRNA	-1.28718	8.24191e-41
680404	C1ql3	mRNA	-1.28585	6.59663e-09
362860	Appl2	mRNA	-1.28524	1.42701e-16
103694863	LOC103694863	mRNA	-1.28251	1.92853e-22
361244	RGD1307443	mRNA	-1.28245	9.30143e-09
450224	Omg	mRNA	-1.28145	1.14061e-41
108351600	LOC108351600	mRNA	-1.28095	1.18607e-09
305351	Klhl5	mRNA	-1.28063	9.809e-54
29735	Slc16a7	mRNA	-1.28058	2.00016e-13
501005	Cplx3	mRNA	-1.28004	0.000402322
303653	Cdc42ep4	mRNA	-1.27999	1.88415e-36
362789	Zfyve21	mRNA	-1.27902	7.15689e-20
140635	Flt3	mRNA	-1.27843	5.55423e-10
305350	RGD1565119	mRNA	-1.27769	0.000879876
683163	Tnfsf8	mRNA	-1.27741	0.00468194
108351878	LOC108351878	mRNA	-1.27536	0.0209592
290381	Vwa8	mRNA	-1.2752	8.67338e-31
362708	Trim54	mRNA	-1.2747	2.21906e-09
24907	Dmd	mRNA	-1.27405	4.54696e-36
316531	Tuba4a	mRNA	-1.27395	4.04959e-37
299759	Lrriq1	mRNA	-1.27337	0.00234405
300889	Ankrd34c	mRNA	-1.2732	5.37156e-15
681913	Gstz1	mRNA	-1.27305	4.91674e-30
287899	Adamts2	mRNA	-1.27245	3.61082e-07
81670	Gpt	mRNA	-1.27225	6.21737e-29
307859	Chst5	mRNA	-1.27184	0.000171052
306157	Gpc5	mRNA	-1.2711	2.02941e-15
84394	Dcx	mRNA	-1.27092	1.14576e-15
366631	Ttc6	mRNA	-1.27085	9.96874e-06
295283	Ankrd34a	mRNA	-1.26985	6.84731e-46
288751	Lrrc43	mRNA	-1.26694	0.0174725
361834	Cabcoco1	mRNA	-1.26646	3.32282e-10
60326	Kcnv1	mRNA	-1.26575	9.03079e-10
366189	Tgm3	mRNA	-1.26562	0.0322702
301007	Wdr6	mRNA	-1.2655	9.09667e-23
25451	Gabrb2	mRNA	-1.26183	5.0296e-31
296313	Myl9	mRNA	-1.26174	7.4984e-07
117251	Dnah9	mRNA	-1.26058	4.02062e-13
361481	Prr18	mRNA	-1.25891	1.2145e-11
497798	Lmo3	mRNA	-1.25717	7.14226e-17
310655	Cgn	mRNA	-1.25505	8.14679e-07
691920	Stard9	mRNA	-1.25454	3.21668e-19
301351	Cracdl	mRNA	-1.25392	3.35053e-20
361745	Smarca2	mRNA	-1.25304	1.56824e-21
362477	Rgs20	mRNA	-1.25253	3.60118e-10
116657	Cplx2	mRNA	-1.25124	5.86555e-27
29511	Padi2	mRNA	-1.25116	8.67644e-11
500307	Tmem121b	mRNA	-1.25032	2.25153e-12
302192	LOC302192	mRNA	-1.2502	3.16945e-09
308572	Myh14	mRNA	-1.24978	8.26227e-12
103694121	LOC103694121	mRNA	-1.24873	0.00476672
309381	Pyroxd2	mRNA	-1.24849	0.000105942
24877	Vsnl1	mRNA	-1.24621	1.05557e-47
65162	Dio2	mRNA	-1.24529	0.0331746
171410	Acsbg1	mRNA	-1.24528	2.84263e-08
103694210	LOC103694210	mRNA	-1.24474	1.34502e-09
100912904	LOC100912904	mRNA	-1.24398	1.06702e-05
83514	Tsc22d3	mRNA	-1.24379	7.12958e-11
94167	Prdx6	mRNA	-1.24335	6.18997e-58
259221	Osbpl1a	mRNA	-1.24127	5.00003e-104
192349	Caly	mRNA	-1.24004	1.64558e-50
499723	Col24a1	mRNA	-1.23971	8.05838e-13
114705	Rgs14	mRNA	-1.23868	7.52117e-25
299756	Mgat4c	mRNA	-1.23853	9.1889e-06
299636	Tle2	mRNA	-1.23847	5.33857e-19
363334	Stap2	mRNA	-1.23836	0.000623204
308587	Ntn5	mRNA	-1.23779	0.0223455
299802	Lgr5	mRNA	-1.2375	5.79802e-07
301957	Efcab1	mRNA	-1.23745	0.00883631
171096	Cst6	mRNA	-1.23712	4.12922e-16
108350747	LOC108350747	mRNA	-1.23655	0.00856668
100911572	LOC100911572	mRNA	-1.23636	2.45425e-13
362971	Mpped1	mRNA	-1.23579	1.80017e-37
29504	Slc22a3	mRNA	-1.23515	0.00619914
29416	Aadat	mRNA	-1.23255	4.97009e-07
300289	Amot	mRNA	-1.23222	7.15237e-33
103693202	LOC103693202	mRNA	-1.2315	0.00252623
499856	Fibin	mRNA	-1.23149	3.36814e-05
29700	Pcbd1	mRNA	-1.2306	0.000714673
102556298	LOC102556298	mRNA	-1.22995	5.43619e-07
100911395	Agbl4	mRNA	-1.2293	1.32049e-11
361604	Sytl2	mRNA	-1.22821	1.01707e-21
293181	Galnt18	mRNA	-1.22739	3.96804e-23
691380	Psrc1	mRNA	-1.22671	3.0776e-18
288109	Sidt1	mRNA	-1.22594	2.69377e-29
24423	Gstm1	mRNA	-1.22544	1.89282e-21
362083	Ajm1	mRNA	-1.22509	2.92103e-30
498368	LOC498368	mRNA	-1.22451	1.23032e-11
554353	Gpr34	mRNA	-1.22372	0.000355171
307855	Fa2h	mRNA	-1.22332	1.91927e-06
690538	Scai	mRNA	-1.22299	4.83712e-15
315250	Pdzrn4	mRNA	-1.22297	4.20658e-06
65054	Aqp9	mRNA	-1.22236	0.00014075
299266	Asb2	mRNA	-1.2217	7.96244e-05
685668	LOC685668	mRNA	-1.22123	6.88591e-24
291908	Tox3	mRNA	-1.22117	6.36372e-15
259235	Sdr9c7	mRNA	-1.22106	0.0126375
500032	Thsd7a	mRNA	-1.2206	2.56329e-18
362934	Ly6e	mRNA	-1.21992	4.29082e-23
260327	Fndc5	mRNA	-1.2193	5.45931e-10
361394	Lrrc36	mRNA	-1.2184	0.0353418
289440	Ephx4	mRNA	-1.2165	2.20149e-58
308212	Dact2	mRNA	-1.21535	4.50938e-12
29564	Dync1i1	mRNA	-1.21382	7.3929e-46
29181	Cdh10	mRNA	-1.21327	9.86263e-11
140675	Gabra4	mRNA	-1.21316	2.42777e-29
361699	Ankrd13d	mRNA	-1.21187	1.71255e-47
65130	Cldn3	mRNA	-1.21032	0.0330412
362769	Dglucy	mRNA	-1.20994	1.68794e-08
360900	Traf3ip3	mRNA	-1.20966	0.000239415
293449	Vwa3a	mRNA	-1.20856	0.00148268
363913	Fzd10	mRNA	-1.20843	0.000313466
502935	Eya1	mRNA	-1.20738	1.03061e-11
361663	Lhpp	mRNA	-1.20737	3.29886e-30
171101	Grp	mRNA	-1.20666	4.13948e-09
116560	Kcnj9	mRNA	-1.2057	5.61509e-37
297757	Sbspon	mRNA	-1.20347	0.000724055
140674	Gabrg1	mRNA	-1.20337	3.2235e-22
24418	Grm5	mRNA	-1.20318	2.0351e-15
60427	Kitlg	mRNA	-1.20298	3.8247e-20
306941	Carmil1	mRNA	-1.20217	5.37068e-39
501230	LOC501230	mRNA	-1.2016	2.66344e-05
680875	LOC680875	mRNA	-1.1991	0.00361114
192153	Gpr26	mRNA	-1.199	1.73516e-09
79251	Aspa	mRNA	-1.19896	3.445e-12
499669	Celf3	mRNA	-1.19806	4.93104e-26
103690074	LOC103690074	mRNA	-1.19697	0.00238902
114589	Cntn5	mRNA	-1.19599	1.2145e-08
103693210	LOC103693210	mRNA	-1.19516	6.75555e-13
308637	Ano5	mRNA	-1.19457	0.0047826
100910478	LOC100910478	mRNA	-1.19393	8.48507e-07
500595	Smim1	mRNA	-1.19283	1.02136e-05
501101	Lrrc73	mRNA	-1.19259	1.48222e-37
50568	Cspg5	mRNA	-1.19221	7.23243e-13
100910754	LOC100910754	mRNA	-1.19209	0.0220673
29599	Atp2b3	mRNA	-1.18996	4.33426e-49
688903	Nme5	mRNA	-1.18932	1.11146e-05
500959	LOC500959	mRNA	-1.18801	0.0094305
313653	Vwa5b1	mRNA	-1.18768	0.0206922
25703	Rbp4	mRNA	-1.18748	1.59514e-05
360998	LOC360998	mRNA	-1.18681	4.52924e-14
89830	Ptch1	mRNA	-1.18603	4.43291e-34
25297	Cacnb3	mRNA	-1.18592	2.40467e-14
294499	Fam241b	mRNA	-1.18534	5.00996e-21
56759	Rnase4	mRNA	-1.18354	2.81972e-21
361564	Fam71e1	mRNA	-1.18248	3.73057e-05
298185	Frem1	mRNA	-1.18229	0.000459796
84355	Atox1	mRNA	-1.1809	5.31124e-16
293623	Rassf7	mRNA	-1.17906	7.52306e-09
311114	Klhl23	mRNA	-1.17887	3.05119e-33
29589	Pou3f4	mRNA	-1.17848	0.00788464
64471	Plekhb1	mRNA	-1.17837	7.28764e-14
108349154	LOC108349154	mRNA	-1.17817	0.0211355
499783	Garnl3	mRNA	-1.17583	7.22289e-30
367620	MGC116197	mRNA	-1.17582	5.18913e-10
367092	Arid3b	mRNA	-1.17386	5.15592e-07
691041	Mamstr	mRNA	-1.17237	0.000492889
299996	Matn2	mRNA	-1.17213	3.68505e-09
58853	Nr4a3	mRNA	-1.1714	0.0419851
246307	Asrgl1	mRNA	-1.17138	6.9978e-72
64561	Phka1	mRNA	-1.17137	4.68507e-16
100362120	Catsperz	mRNA	-1.17043	3.52566e-08
500413	Triqk	mRNA	-1.17005	8.7751e-08
58979	Gng7	mRNA	-1.16871	8.76306e-22
361377	Phkb	mRNA	-1.16755	3.18319e-44
24943	Plp1	mRNA	-1.16747	1.28292e-05
287129	Tmem204	mRNA	-1.16745	1.06834e-08
59315	Nxph3	mRNA	-1.16744	2.99289e-11
84031	Chn2	mRNA	-1.16701	4.01023e-10
24654	Plcb1	mRNA	-1.1657	2.99806e-27
303135	Septin8	mRNA	-1.16502	2.26088e-87
25340	Npy5r	mRNA	-1.16382	8.12699e-10
316242	Tcte1	mRNA	-1.16325	2.25515e-24
691414	LOC691414	mRNA	-1.16248	1.63036e-13
500221	Eva1a	mRNA	-1.16148	3.31298e-07
308577	Fuz	mRNA	-1.16115	6.3129e-12
100362725	Cdkl5	mRNA	-1.16081	4.59841e-08
498066	Sh3bgr	mRNA	-1.16054	5.39888e-06
497913	Gjc2	mRNA	-1.16032	3.32759e-05
100362216	LOC100362216	mRNA	-1.15841	0.00427958
25618	Acadsb	mRNA	-1.15827	2.05246e-22
108348085	LOC108348085	mRNA	-1.15724	7.90774e-06
308430	Zfp575	mRNA	-1.15654	3.47651e-16
289439	Lpcat2b	mRNA	-1.15597	0.00523206
406166	Egfl8	mRNA	-1.15425	7.40564e-05
25531	Rab3a	mRNA	-1.15364	9.33043e-37
364475	Dzip1	mRNA	-1.15156	8.00942e-72
292722	Tmem145	mRNA	-1.15152	3.98733e-15
25592	Agrn	mRNA	-1.15145	5.3738e-32
307950	Map3k21	mRNA	-1.15112	0.000643748
363110	Rwdd2a	mRNA	-1.15059	0.000397062
500534	Ccdc24	mRNA	-1.14942	0.0131341
686189	Cabyr	mRNA	-1.14822	1.68639e-14
25660	Cd28	mRNA	-1.14798	0.0103305
170843	Khdrbs2	mRNA	-1.14781	1.14013e-09
29555	Vipr2	mRNA	-1.1462	1.81899e-05
108348044	LOC108348044	mRNA	-1.14602	3.74739e-11
498003	Dusp3	mRNA	-1.14517	5.32761e-127
50564	Gjd2	mRNA	-1.14467	1.30008e-05
641521	Lrrc4	mRNA	-1.1444	4.60638e-27
64636	Ntsr2	mRNA	-1.14405	4.75067e-14
288025	Plaat1	mRNA	-1.14354	9.44243e-07
252918	Spag5	mRNA	-1.14292	1.20562e-09
259248	Slc16a2	mRNA	-1.14105	9.17427e-09
291772	Kctd1	mRNA	-1.14044	4.72082e-19
171114	Ndrg2	mRNA	-1.1402	4.51458e-10
619561	Acsf2	mRNA	-1.1402	1.16557e-15
298606	Slc25a34	mRNA	-1.1397	0.00929563
289606	Gabra2	mRNA	-1.13943	1.29279e-35
304322	Chst12	mRNA	-1.13708	3.88193e-13
54257	Grik2	mRNA	-1.13677	1.00918e-23
288744	RGD1306556	mRNA	-1.13667	3.94316e-15
679974	Tceal6	mRNA	-1.13573	2.46351e-25
29318	Ddt	mRNA	-1.1357	2.24787e-17
316023	Dclk3	mRNA	-1.1352	1.59964e-11
171451	Mtarc2	mRNA	-1.13422	1.14949e-13
360737	Tbx1	mRNA	-1.13395	0.0494713
691938	Fam124a	mRNA	-1.13319	3.69187e-18
50599	Kcnj3	mRNA	-1.13223	1.71246e-21
84409	Robo2	mRNA	-1.12969	3.16798e-27
360733	Rtp4	mRNA	-1.12951	0.00448631
296952	Kcp	mRNA	-1.12908	0.000832289
305691	Zfp385d	mRNA	-1.12859	3.2483e-10
287726	Rdm1	mRNA	-1.12811	0.00528997
679641	Cfap57	mRNA	-1.12753	0.00945964
103691392	LOC103691392	mRNA	-1.12659	0.000478638
365691	Egflam	mRNA	-1.12338	0.000363832
60394	Olig1	mRNA	-1.1233	4.83023e-05
314639	Zfr2	mRNA	-1.12258	1.79237e-43
302920	Rbfox1	mRNA	-1.12159	7.20868e-11
29360	Selenop	mRNA	-1.12153	2.1617e-16
117038	Mt3	mRNA	-1.12115	1.77816e-21
361016	Cfap20dc	mRNA	-1.12095	6.44507e-07
84009	Kalrn	mRNA	-1.12056	9.01053e-41
63847	Fxyd6	mRNA	-1.11888	1.06918e-06
290646	Pde4c	mRNA	-1.11827	0.00945552
25391	Atp2a3	mRNA	-1.11759	0.000222528
81733	Nell1	mRNA	-1.11659	9.84838e-24
680319	Tceal7	mRNA	-1.11633	0.00522348
170928	Necab2	mRNA	-1.11604	7.45161e-12
83574	Rxrg	mRNA	-1.11583	0.011546
306168	Sox21	mRNA	-1.11514	0.000100588
25275	Cnp	mRNA	-1.11504	7.47281e-07
102551647	LOC102551647	mRNA	-1.11503	7.58721e-05
100125362	LOC100125362	mRNA	-1.11498	2.96726e-33
288038	Meltf	mRNA	-1.11354	0.00154419
54290	Rgs10	mRNA	-1.11333	1.32359e-18
171140	Camk2g	mRNA	-1.1118	1.04392e-21
407758	Krt26	mRNA	-1.11006	7.57107e-05
29254	Mgll	mRNA	-1.10998	2.74624e-24
64057	Hapln2	mRNA	-1.10862	0.00010494
679564	Lypd6	mRNA	-1.10794	3.68236e-20
286923	Dlgap3	mRNA	-1.1076	2.35114e-25
140607	Pip4k2c	mRNA	-1.10713	4.38615e-32
304581	Tmem119	mRNA	-1.10615	5.58467e-12
499994	Zfp804b	mRNA	-1.10509	0.00572249
363167	Ulk4	mRNA	-1.10394	2.06078e-13
102548694	LOC102548694	mRNA	-1.10337	0.00120848
102556178	LOC102556178	mRNA	-1.10221	2.73397e-09
685384	Rnf180	mRNA	-1.10187	1.3049e-18
317183	Pcdh19	mRNA	-1.10115	1.09952e-08
308519	Dpy19l3	mRNA	-1.09958	5.74825e-22
24211	Atp1a1	mRNA	-1.09904	1.99629e-13
25132	Myo5b	mRNA	-1.09773	1.00191e-28
100360487	Fam131a	mRNA	-1.0961	8.87617e-14
171146	Kcnh5	mRNA	-1.09518	0.0117162
498819	Greb1l	mRNA	-1.09442	0.000750272
363331	Plin4	mRNA	-1.09371	0.00382523
308449	Hipk4	mRNA	-1.09356	6.28313e-07
363632	Sox15	mRNA	-1.09289	0.0294207
25277	Mfge8	mRNA	-1.09065	7.54341e-48
102553814	LOC102553814	mRNA	-1.09005	0.00328175
296318	Ndrg3	mRNA	-1.0891	3.79427e-19
360687	Cadm2	mRNA	-1.08808	6.77115e-07
303671	Fads6	mRNA	-1.08767	4.45268e-14
266711	Lzts1	mRNA	-1.08603	1.94341e-33
301253	Tmem151b	mRNA	-1.08602	8.85061e-26
500911	Serhl2	mRNA	-1.08242	8.87302e-07
680451	Nrbp2	mRNA	-1.08232	5.44752e-27
293654	Doc2g	mRNA	-1.08201	2.11128e-05
499821	Fam171b	mRNA	-1.08174	1.38963e-28
85275	Mpp2	mRNA	-1.08046	2.68628e-73
308894	Rassf10	mRNA	-1.08044	0.00138793
24247	Casr	mRNA	-1.07973	0.0278966
684623	Gpr52	mRNA	-1.07896	5.28089e-05
287609	Tspoap1	mRNA	-1.07868	5.25572e-22
303233	Cfap52	mRNA	-1.077	0.0010535
310550	Dchs2	mRNA	-1.07519	0.000897447
361104	Zcchc24	mRNA	-1.07437	1.57037e-14
684516	Kcnc4	mRNA	-1.07334	5.37165e-08
306226	Dux4	mRNA	-1.07288	5.5058e-08
303731	Cbx8	mRNA	-1.07224	7.92672e-05
24513	Ivd	mRNA	-1.07199	2.10532e-19
362220	Lamp5	mRNA	-1.07186	8.15215e-12
681665	Ints6l	mRNA	-1.07171	2.31603e-22
366894	Trhde	mRNA	-1.07039	1.11325e-12
302668	Ace2	mRNA	-1.0701	0.000387794
29202	Epha6	mRNA	-1.0698	2.44277e-08
65180	Kcnd2	mRNA	-1.06954	2.08155e-41
303577	Acbd4	mRNA	-1.06934	1.72418e-28
24588	Nefm	mRNA	-1.06902	1.56401e-14
309349	Slitrk2	mRNA	-1.06872	1.89268e-09
58844	Grb14	mRNA	-1.0681	2.39852e-06
27150	Kcnh3	mRNA	-1.06748	5.1808e-18
310269	Egfem1	mRNA	-1.06706	0.00016605
301045	Cmtm8	mRNA	-1.06644	0.00120371
301113	Slc25a23	mRNA	-1.0662	1.05152e-29
83497	Ocln	mRNA	-1.06437	2.33834e-07
295356	Slc16a4	mRNA	-1.06426	0.000859433
364190	Rasl10a	mRNA	-1.06364	3.53895e-14
289353	Slc30a10	mRNA	-1.06355	7.99933e-11
29145	Ctxn1	mRNA	-1.06318	1.8423e-19
282582	Wnt5b	mRNA	-1.06193	0.000472623
501194	Ppip5k2	mRNA	-1.06164	3.32708e-07
100362748	Cfap74	mRNA	-1.06106	1.00692e-06
291848	Mmp15	mRNA	-1.06091	1.25578e-09
299824	Tbc1d30	mRNA	-1.06057	4.65928e-15
302995	Haghl	mRNA	-1.05944	8.50534e-09
307585	Cables1	mRNA	-1.05931	3.03137e-10
309809	RGD1310495	mRNA	-1.05889	0.00271844
293546	Gprc5b	mRNA	-1.05831	3.69363e-14
361747	Spata6l	mRNA	-1.05661	0.00195028
307582	Lama3	mRNA	-1.05585	5.83543e-05
289671	Fam184b	mRNA	-1.05544	2.43137e-05
360547	Sat2	mRNA	-1.05476	3.51724e-11
367323	Nudt12	mRNA	-1.05425	3.14015e-12
116728	Septin5	mRNA	-1.05276	1.22045e-11
296706	Lhx2	mRNA	-1.05253	2.72341e-12
361142	Galntl6	mRNA	-1.0524	1.06042e-15
685451	Gng13	mRNA	-1.0517	1.859e-10
308944	Dennd2b	mRNA	-1.0515	5.58064e-10
100364132	Zfp300	mRNA	-1.05086	0.000553669
58827	Mest	mRNA	-1.04979	2.56721e-11
100363146	Fam228b	mRNA	-1.04919	0.00218855
310635	Arhgef2	mRNA	-1.04906	1.64498e-37
25111	Chrm4	mRNA	-1.04843	6.7093e-12
291133	Aldh5a1	mRNA	-1.04818	1.85278e-26
140665	Rab3d	mRNA	-1.04811	1.05629e-09
500578	Tmem51	mRNA	-1.04796	2.46994e-05
312707	Lrrc23	mRNA	-1.04779	2.68713e-09
361596	Idh2	mRNA	-1.04758	2.84532e-19
501031	RGD1560775	mRNA	-1.04664	0.0209771
309147	Aldh3b1	mRNA	-1.0457	0.000745491
363265	Col4a3	mRNA	-1.04483	0.000540838
314164	Lrfn5	mRNA	-1.0448	9.45052e-24
314262	Plekhh1	mRNA	-1.04448	2.50198e-08
502541	Loricrin	mRNA	-1.04392	2.27145e-06
303785	Rimbp3	mRNA	-1.04367	0.010096
300850	Gsta4	mRNA	-1.04349	0.006994
85327	Lin7a	mRNA	-1.04268	5.93479e-05
310803	Extl2	mRNA	-1.0417	1.52763e-33
171122	Rab29	mRNA	-1.04169	1.64198e-07
288604	Tmem270	mRNA	-1.04065	2.88665e-07
79146	Begain	mRNA	-1.04062	3.39593e-23
311592	RGD1563354	mRNA	-1.04028	0.0027942
81708	Aldh6a1	mRNA	-1.04012	1.39195e-16
363069	Ppcdc	mRNA	-1.03951	0.000256966
685357	Baiap2l2	mRNA	-1.0395	0.00115956
170739	Kcnh7	mRNA	-1.03913	1.48964e-11
24925	Adrb1	mRNA	-1.03826	1.21146e-12
59324	Kcnk1	mRNA	-1.03781	1.43278e-23
287746	Fmnl1	mRNA	-1.0377	8.86303e-14
680068	Dmrtc1b	mRNA	-1.03659	1.12248e-06
289855	Ccdc85a	mRNA	-1.03616	5.48114e-08
83685	Capn6	mRNA	-1.0361	7.10821e-05
292905	Hrc	mRNA	-1.03571	0.0191137
25728	Apoe	mRNA	-1.03571	7.91942e-21
361787	RT1-T24-1	mRNA	-1.03553	0.0414791
499931	Sla2	mRNA	-1.0349	0.000988592
282843	Sorbs3	mRNA	-1.03483	1.82006e-17
291793	Abhd3	mRNA	-1.03439	2.97653e-11
100302465	LOC100302465	mRNA	-1.03422	0.00206728
293949	Hoga1	mRNA	-1.03418	0.00097513
287151	Metrn	mRNA	-1.03355	8.26227e-12
367236	Col19a1	mRNA	-1.0327	1.76736e-07
685756	Tmem229a	mRNA	-1.03207	8.38854e-12
501396	LOC501396	mRNA	-1.03153	5.47361e-09
299940	Sntb1	mRNA	-1.03086	3.1305e-05
363931	Gtpbp6	mRNA	-1.03035	0.000696114
315670	Elmod1	mRNA	-1.02982	1.5101e-27
295213	S100a13	mRNA	-1.02889	3.17171e-06
25361	Vcam1	mRNA	-1.02857	0.00130679
362979	Panx2	mRNA	-1.02804	1.59648e-13
314622	Cbarp	mRNA	-1.02753	2.36496e-11
680427	Tbr1	mRNA	-1.02737	4.33468e-34
297419	Gkn2	mRNA	-1.02641	0.00212457
297357	Ctnna2	mRNA	-1.0262	1.93365e-42
246274	Faim2	mRNA	-1.02572	6.56225e-30
102549059	LOC102549059	mRNA	-1.02533	0.0242325
501049	Gpr62	mRNA	-1.02479	1.32143e-09
25731	Syt3	mRNA	-1.02478	5.71195e-13
171058	Rab3c	mRNA	-1.02455	1.20615e-08
365871	Ciart	mRNA	-1.02335	8.05925e-05
679990	Pgm5	mRNA	-1.02293	0.011432
308758	Hddc3	mRNA	-1.02285	4.48729e-07
316238	Rsph9	mRNA	-1.02255	9.80167e-06
25232	Tyro3	mRNA	-1.02185	4.31304e-17
312936	Sox17	mRNA	-1.02159	9.18928e-12
108351723	LOC108351723	mRNA	-1.02092	0.0141343
307916	Jph3	mRNA	-1.02002	2.88773e-27
303250	Ybx2	mRNA	-1.01986	3.75989e-09
54262	Kcnn2	mRNA	-1.01977	1.83553e-29
24547	Mbp	mRNA	-1.01928	2.7363e-05
500750	Tmem196	mRNA	-1.0189	9.28303e-18
498587	Ldb3	mRNA	-1.01861	0.00100359
63851	Fgf14	mRNA	-1.01841	1.41838e-15
100362710	Tiam2	mRNA	-1.0169	7.25459e-28
362268	Rbpjl	mRNA	-1.01558	0.000981114
59318	Negr1	mRNA	-1.0152	1.65137e-12
308899	Mrvi1	mRNA	-1.01284	1.32006e-06
310780	Gpr61	mRNA	-1.01223	3.55091e-16
83505	St3gal5	mRNA	-1.00842	6.99356e-45
25495	Nog	mRNA	-1.00839	1.94516e-08
688319	Rac3	mRNA	-1.0083	4.27272e-08
682105	Reep2	mRNA	-1.00822	1.25281e-54
60586	Clcn4	mRNA	-1.00767	8.20702e-20
24832	Thy1	mRNA	-1.00733	1.94069e-23
362800	Itgb8	mRNA	-1.00682	1.63718e-17
679668	LRRTM1	mRNA	-1.00593	2.91252e-29
315033	Spag1	mRNA	-1.00576	2.50075e-08
25750	Maob	mRNA	-1.0055	6.23482e-09
680465	Trappc6a	mRNA	-1.00452	5.14286e-05
303693	Mgat5b	mRNA	-1.00361	7.29628e-06
302583	Foxr2	mRNA	-1.00307	0.0193753
500801	Cyp4f17	mRNA	-1.00266	0.00516374
291132	Gpld1	mRNA	-1.00214	2.78533e-13
362911	Mal2	mRNA	-1.00164	9.64576e-14
171039	Rph3a	mRNA	-1.00157	9.8687e-13
308988	Sez6l2	mRNA	-1.00068	1.21901e-42
